# Supplementary material for: Two new combinations in Euploca Nutt. (Heliotropiaceae, Boraginales) and a conspectus of the species of the Guiana Shield area
Source: PhytoKeys. 2016 Feb 25;(61):101–24. doi: 10.3897/phytokeys.61.6260 (PMC4816986; doi:10.3897/phytokeys.61.6260)
Supplement: XML Treatment for Euploca [file phytokeys.61.6260-treatment1.xml]

<!DOCTYPE tp:taxon-treatment
  PUBLIC "-//TaxonX//DTD Taxonomic Treatment Publishing DTD v0 20100105//EN" "tax-treatment-NSO.dtd">
<tp:taxon-treatment xmlns:tp="http://www.plazi.org/taxpub"><tp:treatment-meta><kwd-group><label>Taxon classification</label><kwd><named-content content-type="kingdom">Plantae</named-content></kwd><kwd><named-content content-type="order">Boraginales</named-content></kwd><kwd><named-content content-type="family">Heliotropiaceae</named-content></kwd></kwd-group><mixed-citation publication-type="journal"><person-group><name><surname>Feuillet</surname><given-names>Christian</given-names></name></person-group><article-title>Two new combinations in <italic><tp:taxon-name><tp:taxon-name-part taxon-name-part-type="genus">Euploca</tp:taxon-name-part></tp:taxon-name></italic> Nutt. (<tp:taxon-name><tp:taxon-name-part taxon-name-part-type="family">Heliotropiaceae</tp:taxon-name-part></tp:taxon-name>, <tp:taxon-name><tp:taxon-name-part taxon-name-part-type="order">Boraginales</tp:taxon-name-part></tp:taxon-name>) and a conspectus of the species of the Guiana Shield area</article-title><source>PhytoKeys</source><day>25</day><month>2</month><year>2016</year><volume>2016</volume><issue>61</issue><fpage>101</fpage><lpage>124</lpage><pub-id pub-id-type="doi">10.3897/phytokeys.61.6260</pub-id></mixed-citation></tp:treatment-meta><tp:nomenclature><tp:taxon-name><tp:taxon-name-part taxon-name-part-type="genus">Euploca</tp:taxon-name-part>
          </tp:taxon-name><tp:taxon-authority>Nutt., 1836</tp:taxon-authority><tp:nomenclature-citation-list><tp:nomenclature-citation><tp:taxon-name><tp:taxon-name-part taxon-name-part-type="genus">Euploca</tp:taxon-name-part>
              </tp:taxon-name><comment> Nutt., Trans. Amer. Phil. Soc., ser. 2, 5: 189. 1836.</comment></tp:nomenclature-citation><tp:nomenclature-citation><tp:taxon-name><tp:taxon-name-part taxon-name-part-type="genus">Heliotropium</tp:taxon-name-part>
              </tp:taxon-name><comment> [unranked] <tp:taxon-name><tp:taxon-name-part taxon-name-part-type="genus">Orthostachys</tp:taxon-name-part></tp:taxon-name> R.Br., Prodr.: 493. 1810. Type species. <tp:taxon-name><tp:taxon-name-part taxon-name-part-type="genus">Heliotropium</tp:taxon-name-part> <tp:taxon-name-part taxon-name-part-type="species">foliatum</tp:taxon-name-part></tp:taxon-name> R.Br. (lectotype designated by <xref ref-type="bibr" rid="B26">Johnston 1928</xref>, pg. 46) [= <tp:taxon-name><tp:taxon-name-part taxon-name-part-type="genus">Euploca</tp:taxon-name-part> <tp:taxon-name-part taxon-name-part-type="species">foliata</tp:taxon-name-part></tp:taxon-name> (R.Br.) Feuillet, PhytoKeys 61: 103. 2016.].</comment></tp:nomenclature-citation><tp:nomenclature-citation><tp:taxon-name><tp:taxon-name-part taxon-name-part-type="genus">Preslaea</tp:taxon-name-part>
              </tp:taxon-name><comment> Mart., Nov. Gen. Sp. 2: 75, t. 164. 1827; non <tp:taxon-name><tp:taxon-name-part taxon-name-part-type="genus">Preslia</tp:taxon-name-part></tp:taxon-name><xref ref-type="bibr" rid="B50">Opiz 1824</xref> (<tp:taxon-name><tp:taxon-name-part taxon-name-part-type="family">LAMIACEAE</tp:taxon-name-part></tp:taxon-name>). Type species. <tp:taxon-name><tp:taxon-name-part taxon-name-part-type="genus">Preslaea</tp:taxon-name-part> <tp:taxon-name-part taxon-name-part-type="species">paradoxa</tp:taxon-name-part></tp:taxon-name> Mart. [= <tp:taxon-name><tp:taxon-name-part taxon-name-part-type="genus">Euploca</tp:taxon-name-part> <tp:taxon-name-part taxon-name-part-type="species">paradoxa</tp:taxon-name-part></tp:taxon-name> (Mart.) J.I.M.Melo &amp; Semir].</comment></tp:nomenclature-citation><tp:nomenclature-citation><tp:taxon-name><tp:taxon-name-part taxon-name-part-type="genus">Orthostachys</tp:taxon-name-part>
              </tp:taxon-name><comment> (R.Br.) Spach, Hist. Nat. Vég. 9: 32. 1838. [“1840” see <xref ref-type="bibr" rid="B64">Stafleu and Cowan (1985</xref>: TL2 vol. 5: 767)] Type species. Based on <tp:taxon-name><tp:taxon-name-part taxon-name-part-type="genus">Heliotropium</tp:taxon-name-part></tp:taxon-name> [unranked] <tp:taxon-name><tp:taxon-name-part taxon-name-part-type="genus">Orthostachys</tp:taxon-name-part></tp:taxon-name> R.Br.</comment></tp:nomenclature-citation><!--PageBreak--><tp:nomenclature-citation><tp:taxon-name><tp:taxon-name-part taxon-name-part-type="genus">Heliotropium</tp:taxon-name-part> <tp:taxon-name-part taxon-name-part-type="infraspecific-rank">sect.</tp:taxon-name-part> <tp:taxon-name-part taxon-name-part-type="section">Orthostachys</tp:taxon-name-part></tp:taxon-name><comment> (R.Br.) G.Don, Gen. Syst. 4: 361. 1838. Type species. Based on <tp:taxon-name><tp:taxon-name-part taxon-name-part-type="genus">Heliotropium</tp:taxon-name-part></tp:taxon-name> [unranked] <tp:taxon-name><tp:taxon-name-part taxon-name-part-type="genus">Orthostachys</tp:taxon-name-part></tp:taxon-name> R.Br.</comment></tp:nomenclature-citation><tp:nomenclature-citation><tp:taxon-name><tp:taxon-name-part taxon-name-part-type="genus">Schleidenia</tp:taxon-name-part>
              </tp:taxon-name><comment> Endl., Gen. Pl. 646. 1839. Type species. Based on <tp:taxon-name><tp:taxon-name-part taxon-name-part-type="genus">Preslaea</tp:taxon-name-part></tp:taxon-name> Mart.</comment></tp:nomenclature-citation><tp:nomenclature-citation><tp:taxon-name><tp:taxon-name-part taxon-name-part-type="genus">Heliotropium</tp:taxon-name-part> <tp:taxon-name-part taxon-name-part-type="infraspecific-rank">subgen.</tp:taxon-name-part> <tp:taxon-name-part taxon-name-part-type="subgenus">Orthostachys</tp:taxon-name-part></tp:taxon-name><comment> (R.Br.) Rchb., Deut. Bot. Herb.-Buch: 112. 1841. Type species. Based on <tp:taxon-name><tp:taxon-name-part taxon-name-part-type="genus">Heliotropium</tp:taxon-name-part></tp:taxon-name> [unranked] <tp:taxon-name><tp:taxon-name-part taxon-name-part-type="genus">Orthostachy</tp:taxon-name-part></tp:taxon-name>s R.Br.</comment></tp:nomenclature-citation><tp:nomenclature-citation><tp:taxon-name><tp:taxon-name-part taxon-name-part-type="genus">Heliotropium</tp:taxon-name-part> <tp:taxon-name-part taxon-name-part-type="infraspecific-rank">sect.</tp:taxon-name-part> <tp:taxon-name-part taxon-name-part-type="section">Euploca</tp:taxon-name-part></tp:taxon-name><comment> (Nutt.) A.Gray, Proc. Amer. Acad. Arts 10: 49. 1874. Type species. Based on <tp:taxon-name><tp:taxon-name-part taxon-name-part-type="genus">Euploca</tp:taxon-name-part></tp:taxon-name> Nutt.</comment></tp:nomenclature-citation><tp:nomenclature-citation><tp:taxon-name><tp:taxon-name-part taxon-name-part-type="genus">Heliotropium</tp:taxon-name-part> <tp:taxon-name-part taxon-name-part-type="infraspecific-rank">sect.</tp:taxon-name-part> <tp:taxon-name-part taxon-name-part-type="section">Orthostachys</tp:taxon-name-part> <tp:taxon-name-part taxon-name-part-type="infraspecific-rank">subsect.</tp:taxon-name-part> <tp:taxon-name-part taxon-name-part-type="subsection">Axillaria</tp:taxon-name-part></tp:taxon-name><comment> I.M.Johnst., Contr. Gray Herb. 81: 47. 1928. Type species. <tp:taxon-name><tp:taxon-name-part taxon-name-part-type="genus">Heliotropium</tp:taxon-name-part> <tp:taxon-name-part taxon-name-part-type="species">paradoxum</tp:taxon-name-part></tp:taxon-name> (Mart.) Gürke, in Engl. and Prantl, Nat. Pflanzenfam. 4(3a): 97. 1893; non <xref ref-type="bibr" rid="B69">Vatke 1875</xref>. (lectotype designated by <xref ref-type="bibr" rid="B15">Förther 1998</xref>, pg. 135) [= <tp:taxon-name><tp:taxon-name-part taxon-name-part-type="genus">Euploca</tp:taxon-name-part> <tp:taxon-name-part taxon-name-part-type="species">paradoxa</tp:taxon-name-part></tp:taxon-name> (Mart.) J.I.M.Melo &amp; Semir].</comment></tp:nomenclature-citation><tp:nomenclature-citation><tp:taxon-name><tp:taxon-name-part taxon-name-part-type="genus">Heliotropium</tp:taxon-name-part> <tp:taxon-name-part taxon-name-part-type="infraspecific-rank">sect.</tp:taxon-name-part> <tp:taxon-name-part taxon-name-part-type="section">Orthostachys</tp:taxon-name-part> <tp:taxon-name-part taxon-name-part-type="infraspecific-rank">subsect.</tp:taxon-name-part> <tp:taxon-name-part taxon-name-part-type="subsection">Bracteata</tp:taxon-name-part></tp:taxon-name><comment> I.M.Johnst., Contr. Gray Herb. 81: 47. 1928. Type species. <tp:taxon-name><tp:taxon-name-part taxon-name-part-type="genus">Heliotropium</tp:taxon-name-part> <tp:taxon-name-part taxon-name-part-type="species">bracteatum</tp:taxon-name-part></tp:taxon-name> R.Br., Prodr.: 493. 1810.</comment></tp:nomenclature-citation><tp:nomenclature-citation><tp:taxon-name><tp:taxon-name-part taxon-name-part-type="genus">Heliotropium</tp:taxon-name-part> <tp:taxon-name-part taxon-name-part-type="infraspecific-rank">sect.</tp:taxon-name-part> <tp:taxon-name-part taxon-name-part-type="section">Orthostachys</tp:taxon-name-part> <tp:taxon-name-part taxon-name-part-type="infraspecific-rank">subsect.</tp:taxon-name-part> <tp:taxon-name-part taxon-name-part-type="subsection">Ebracteata</tp:taxon-name-part></tp:taxon-name><comment> I.M.Johnst., Contr. Gray Herb. 81: 47. 1928. Type species. <tp:taxon-name><tp:taxon-name-part taxon-name-part-type="genus">Heliotropium</tp:taxon-name-part> <tp:taxon-name-part taxon-name-part-type="species">procumbens</tp:taxon-name-part></tp:taxon-name> Mill., Gard. dict.. ed. 8: 10. 1768; non <xref ref-type="bibr" rid="B31">Kunth 1818</xref>. [= <tp:taxon-name><tp:taxon-name-part taxon-name-part-type="genus">Euploca</tp:taxon-name-part> <tp:taxon-name-part taxon-name-part-type="species">procumbens</tp:taxon-name-part></tp:taxon-name> (Mill.) Diane &amp; Hilger].</comment></tp:nomenclature-citation><tp:nomenclature-citation><tp:taxon-name><tp:taxon-name-part taxon-name-part-type="genus">Hilgeria</tp:taxon-name-part>
              </tp:taxon-name><comment> Förther, Sendtnera 5: 132. 1998. Type species. <tp:taxon-name><tp:taxon-name-part taxon-name-part-type="genus">Hilgeria</tp:taxon-name-part> <tp:taxon-name-part taxon-name-part-type="species">hypogaea</tp:taxon-name-part></tp:taxon-name> (Urb. &amp; Ekman 1929: 105) Förther [= <tp:taxon-name><tp:taxon-name-part taxon-name-part-type="genus">Euploca</tp:taxon-name-part> <tp:taxon-name-part taxon-name-part-type="species">hypogaea</tp:taxon-name-part></tp:taxon-name> (Urb. &amp; Ekman) Diane &amp; Hilger].</comment></tp:nomenclature-citation></tp:nomenclature-citation-list></tp:nomenclature><tp:treatment-sec sec-type="Type species"><title>Type species.</title><p>
            <italic><tp:taxon-name><tp:taxon-name-part taxon-name-part-type="genus">Euploca</tp:taxon-name-part> <tp:taxon-name-part taxon-name-part-type="species">convolvulacea</tp:taxon-name-part></tp:taxon-name></italic> Nutt.</p></tp:treatment-sec><tp:treatment-sec sec-type="Description"><title>Description.</title><p>Herbs or subshrubs. Leaves alternate, simple, entire. Trichomes on a pedestal of distinctly enlarged foliar epidermis cells. Inflorescences of single, scorpioid cymes, or flowers solitary. Flowers perfect; calyx 5–toothed or 5–lobed, persistent; corolla white, small, 5–merous, lobe’s margin involute; stamens 5, included; nectar disc at the base of the ovary; ovary functionally 4–locular, locules 1-seeded, style terminal, undivided, or absent, the stigma cryptically or clearly apically 2- or 4-fid. Fruit a schizocarp, lobed or unlobed, dry, 2–4 bony 1-seeded nutlets, embryos curved.</p></tp:treatment-sec><tp:treatment-sec sec-type="Distribution"><title>Distribution.</title><p>North America to Argentina, Africa, Arabian Peninsula to Indochina, Australia.</p></tp:treatment-sec><ref-list><ref id="B26"><mixed-citation xmlns:xlink="http://www.w3.org/1999/xlink" xlink:type="simple">
          <person-group><name name-style="western"><surname>Johnston</surname><given-names>IM</given-names></name></person-group> (<year>1928</year>) <article-title>Studies in the <tp:taxon-name><tp:taxon-name-part taxon-name-part-type="family">Boraginaceae</tp:taxon-name-part></tp:taxon-name> VII. The South American Species of <italic><tp:taxon-name><tp:taxon-name-part taxon-name-part-type="genus">Heliotropium</tp:taxon-name-part></tp:taxon-name></italic>.</article-title> <source>Contributions from the Gray Herbarium</source> <volume>81</volume>: <fpage>3</fpage>–<lpage>73</lpage>. <ext-link xlink:type="simple" ext-link-type="uri" xlink:href="http://www.biodiversitylibrary.org/item/122400#page/1/mode/1up">http://www.biodiversitylibrary.org/item/122400#page/1/mode/1up</ext-link></mixed-citation></ref><ref id="B50"><mixed-citation xmlns:xlink="http://www.w3.org/1999/xlink" xlink:type="simple">
          <person-group><name name-style="western"><surname>Opiz</surname><given-names>PM</given-names></name></person-group> (<year>1824</year>) <source>Naturalientausch</source> <volume>8</volume>: <lpage>86</lpage>.</mixed-citation></ref><ref id="B64"><mixed-citation xmlns:xlink="http://www.w3.org/1999/xlink" xlink:type="simple">
          <person-group><name name-style="western"><surname>Stafleu</surname><given-names>FA</given-names></name><name name-style="western"><surname>Cowan</surname><given-names>RS</given-names></name></person-group> (<year>1985</year>) <source>Taxonomic literature, 2<sup>nd</sup> edition, 5: Sal–Ste</source>. <publisher-name>Scheltema</publisher-name>, <publisher-loc>Bohn</publisher-loc> and <publisher-name>Holkema</publisher-name>, <publisher-loc>Utrecht</publisher-loc>, <fpage>1</fpage>–<lpage>1066</lpage>. <ext-link xlink:type="simple" ext-link-type="uri" xlink:href="http://www.sil.si.edu/digitalcollections/tl-2/browse.cfm?vol=5#page/11">http://www.sil.si.edu/digitalcollections/tl-2/browse.cfm?vol=5#page/11</ext-link></mixed-citation></ref><ref id="B69"><mixed-citation xmlns:xlink="http://www.w3.org/1999/xlink" xlink:type="simple">
          <person-group><name name-style="western"><surname>Vatke</surname><given-names>W</given-names></name></person-group> (<year>1875</year>) <article-title>Plantas in itinere africano ab J. M. Hildebrandt collectas determinare pergit W. Vatke.</article-title> <source>Oesterreichische Botanische Zeitschrift</source> <volume>25</volume>(<issue>1</issue>): <fpage>166</fpage>–<lpage>169</lpage>.</mixed-citation></ref><ref id="B15"><mixed-citation xmlns:xlink="http://www.w3.org/1999/xlink" xlink:type="simple">
          <person-group><name name-style="western"><surname>Förther</surname><given-names>H</given-names></name></person-group> (<year>1998</year>) <article-title>Die infragenerische Gliederung der Gattung <italic><tp:taxon-name><tp:taxon-name-part taxon-name-part-type="genus">Heliotropium</tp:taxon-name-part></tp:taxon-name></italic> L. und ihre Stellung innerhalb der subfam. Heliotropioidea (Schrad.) Arn. (<tp:taxon-name><tp:taxon-name-part taxon-name-part-type="family">Boraginaceae</tp:taxon-name-part></tp:taxon-name>).</article-title> <source>Sendtnera</source> <volume>5</volume>: <fpage>35</fpage>–<lpage>241</lpage>. <ext-link xlink:type="simple" ext-link-type="uri" xlink:href="http://www.biodiversitylibrary.org/item/52056#page/1/mode/2up">http://www.biodiversitylibrary.org/item/52056#page/1/mode/2up</ext-link></mixed-citation></ref><ref id="B31"><mixed-citation xmlns:xlink="http://www.w3.org/1999/xlink" xlink:type="simple">
          <person-group><name name-style="western"><surname>Kunth</surname><given-names>KS</given-names></name></person-group> (<year>1818</year>) <article-title><tp:taxon-name><tp:taxon-name-part taxon-name-part-type="tribe">Boragineae</tp:taxon-name-part></tp:taxon-name> Juss.</article-title> <source>Nova Genera et Species Plantarum</source> (<edition>quarto ed.</edition>) <volume>3</volume>: <fpage>65</fpage>–<lpage>93</lpage>.</mixed-citation></ref></ref-list></tp:taxon-treatment>
