# Supplementary material for: Two new combinations in Euploca Nutt. (Heliotropiaceae, Boraginales) and a conspectus of the species of the Guiana Shield area
Source: PhytoKeys. 2016 Feb 25;(61):101–24. doi: 10.3897/phytokeys.61.6260 (PMC4816986; doi:10.3897/phytokeys.61.6260)
Supplement: XML Treatment for Euploca foliata [file phytokeys.61.6260-treatment2.xml]

<!DOCTYPE tp:taxon-treatment
  PUBLIC "-//TaxonX//DTD Taxonomic Treatment Publishing DTD v0 20100105//EN" "tax-treatment-NSO.dtd">
<tp:taxon-treatment xmlns:tp="http://www.plazi.org/taxpub"><tp:treatment-meta><kwd-group><label>Taxon classification</label><kwd><named-content content-type="kingdom">Plantae</named-content></kwd><kwd><named-content content-type="order">Boraginales</named-content></kwd><kwd><named-content content-type="family">Heliotropiaceae</named-content></kwd></kwd-group><mixed-citation publication-type="journal"><person-group><name><surname>Feuillet</surname><given-names>Christian</given-names></name></person-group><article-title>Two new combinations in <italic><tp:taxon-name><tp:taxon-name-part taxon-name-part-type="genus">Euploca</tp:taxon-name-part></tp:taxon-name></italic> Nutt. (<tp:taxon-name><tp:taxon-name-part taxon-name-part-type="family">Heliotropiaceae</tp:taxon-name-part></tp:taxon-name>, <tp:taxon-name><tp:taxon-name-part taxon-name-part-type="order">Boraginales</tp:taxon-name-part></tp:taxon-name>) and a conspectus of the species of the Guiana Shield area</article-title><source>PhytoKeys</source><day>25</day><month>2</month><year>2016</year><volume>2016</volume><issue>61</issue><fpage>101</fpage><lpage>124</lpage><pub-id pub-id-type="doi">10.3897/phytokeys.61.6260</pub-id></mixed-citation></tp:treatment-meta><tp:nomenclature><tp:taxon-name><tp:taxon-name-part taxon-name-part-type="genus">Euploca</tp:taxon-name-part>
            <tp:taxon-name-part taxon-name-part-type="species">foliata</tp:taxon-name-part>
            <object-id xmlns:xlink="http://www.w3.org/1999/xlink" content-type="ipni" xlink:type="simple">urn:lsid:ipni.org:names:77153393-1</object-id>
          </tp:taxon-name><tp:taxon-authority>(R.Br.) Feuillet</tp:taxon-authority><tp:taxon-status xmlns:xlink="http://www.w3.org/1999/xlink" xlink:type="simple">comb. nov.</tp:taxon-status><tp:nomenclature-citation-list><tp:nomenclature-citation><tp:taxon-name><tp:taxon-name-part taxon-name-part-type="genus">Heliotropium</tp:taxon-name-part> <tp:taxon-name-part taxon-name-part-type="species">foliatum</tp:taxon-name-part></tp:taxon-name><comment> R.Br., Prodr.: 493. 1810.</comment></tp:nomenclature-citation><tp:nomenclature-citation><tp:taxon-name><tp:taxon-name-part taxon-name-part-type="genus">Euploca</tp:taxon-name-part>
            <tp:taxon-name-part taxon-name-part-type="species">foliata</tp:taxon-name-part>
            <object-id xmlns:xlink="http://www.w3.org/1999/xlink" content-type="ipni" xlink:type="simple">urn:lsid:ipni.org:names:77153393-1</object-id>
          </tp:taxon-name><comment>Type. Australia. Northern Territory: Carpentaria mainland opposite Grote Eyland, 4 Jan 1803, <italic>R. Brown 2932</italic> (lectotype, designated by <xref ref-type="bibr" rid="B8">Craven 1996</xref>, pg. 630: <named-content xmlns:xlink="http://www.w3.org/1999/xlink" content-type="dwc:institutional_code" xlink:type="simple">BM</named-content> n.v. [scan!]; isotypes: K!, <named-content xmlns:xlink="http://www.w3.org/1999/xlink" content-type="dwc:institutional_code" xlink:type="simple">MEL</named-content> n.v., <named-content xmlns:xlink="http://www.w3.org/1999/xlink" content-type="dwc:institutional_code" xlink:type="simple">NSW</named-content> n.v.).</comment></tp:nomenclature-citation><!--PageBreak--></tp:nomenclature-citation-list></tp:nomenclature><tp:treatment-sec sec-type="Type"><title>Type.</title><p>Based on <italic><tp:taxon-name><tp:taxon-name-part taxon-name-part-type="genus">Heliotropium</tp:taxon-name-part> <tp:taxon-name-part taxon-name-part-type="species">foliatum</tp:taxon-name-part></tp:taxon-name></italic> R.Br.</p></tp:treatment-sec><tp:treatment-sec sec-type="Notes"><title>Notes.</title><p>When they resurrected <italic><tp:taxon-name><tp:taxon-name-part taxon-name-part-type="genus">Euploca</tp:taxon-name-part></tp:taxon-name></italic>, <xref ref-type="bibr" rid="B23">Hilger and Diane (2003</xref>: 42) said that “summarizing all urges a formal taxonomic recombination of EUPLOCA, including all species of <tp:taxon-name><tp:taxon-name-part taxon-name-part-type="genus">Heliotropium</tp:taxon-name-part> <tp:taxon-name-part taxon-name-part-type="infraspecific-rank">section</tp:taxon-name-part> <tp:taxon-name-part taxon-name-part-type="section">Orthostachys</tp:taxon-name-part></tp:taxon-name>, <italic><tp:taxon-name><tp:taxon-name-part taxon-name-part-type="genus">Schleidenia</tp:taxon-name-part></tp:taxon-name></italic>, and <italic><tp:taxon-name><tp:taxon-name-part taxon-name-part-type="genus">Hilgeria</tp:taxon-name-part></tp:taxon-name></italic> into the genus <italic><tp:taxon-name><tp:taxon-name-part taxon-name-part-type="genus">Euploca</tp:taxon-name-part></tp:taxon-name></italic>, the oldest available generic name in this group.” <italic><tp:taxon-name><tp:taxon-name-part taxon-name-part-type="genus">Heliotropium</tp:taxon-name-part> <tp:taxon-name-part taxon-name-part-type="species">foliatum</tp:taxon-name-part></tp:taxon-name></italic> is the type of <tp:taxon-name><tp:taxon-name-part taxon-name-part-type="genus">Heliotropium</tp:taxon-name-part> <tp:taxon-name-part taxon-name-part-type="infraspecific-rank">sect.</tp:taxon-name-part> <tp:taxon-name-part taxon-name-part-type="section">Orthostachys</tp:taxon-name-part></tp:taxon-name> (<xref ref-type="bibr" rid="B26">Johnston 1928</xref>: 46). Although it is recognized as a good species (example: <xref ref-type="bibr" rid="B15">Förther 1998</xref>: 195), <italic><tp:taxon-name><tp:taxon-name-part taxon-name-part-type="genus">Heliotropium</tp:taxon-name-part> <tp:taxon-name-part taxon-name-part-type="species">foliatum</tp:taxon-name-part></tp:taxon-name></italic> was not transferred to <italic><tp:taxon-name><tp:taxon-name-part taxon-name-part-type="genus">Euploca</tp:taxon-name-part></tp:taxon-name></italic> until now. Robert Brown did not cite a type collection, only mentioning “v. v.” (=seen alive).</p></tp:treatment-sec><ref-list><ref id="B8"><mixed-citation xmlns:xlink="http://www.w3.org/1999/xlink" xlink:type="simple">
          <person-group><name name-style="western"><surname>Craven</surname><given-names>LA</given-names></name></person-group> (<year>1996</year>) <article-title>A taxonomic revision of <italic><tp:taxon-name><tp:taxon-name-part taxon-name-part-type="genus">Heliotropium</tp:taxon-name-part></tp:taxon-name></italic> (<tp:taxon-name><tp:taxon-name-part taxon-name-part-type="family">Boraginaceae</tp:taxon-name-part></tp:taxon-name>) in Australia.</article-title> <source>Australian Systematic Botany</source> <volume>9</volume>(<issue>4</issue>): <fpage>521</fpage>–<lpage>657</lpage>. doi: <ext-link xlink:type="simple" ext-link-type="doi" xlink:href="10.1071/SB9960521">10.1071/SB9960521</ext-link></mixed-citation></ref><ref id="B23"><mixed-citation xmlns:xlink="http://www.w3.org/1999/xlink" xlink:type="simple">
          <person-group><name name-style="western"><surname>Hilger</surname><given-names>HH</given-names></name><name name-style="western"><surname>Diane</surname><given-names>N</given-names></name></person-group> (<year>2003</year>) <article-title>A systematic analysis of <tp:taxon-name><tp:taxon-name-part taxon-name-part-type="family">Heliotropiaceae</tp:taxon-name-part></tp:taxon-name> (<tp:taxon-name><tp:taxon-name-part taxon-name-part-type="order">Boraginales</tp:taxon-name-part></tp:taxon-name>) based on trnL and ITS1 sequence data.</article-title> <source>Botanische Jahrbuecher fuer Systematik Pflanzengeschichte und Pflanzengeographie</source> <volume>125</volume>(<issue>1</issue>): <fpage>19</fpage>–<lpage>51</lpage>. <ext-link xlink:type="simple" ext-link-type="uri" xlink:href="http://www.ingentaconnect.com/content/schweiz/bj/2003/00000125/00000001/art00002">http://www.ingentaconnect.com/content/schweiz/bj/2003/00000125/00000001/art00002</ext-link></mixed-citation></ref><ref id="B26"><mixed-citation xmlns:xlink="http://www.w3.org/1999/xlink" xlink:type="simple">
          <person-group><name name-style="western"><surname>Johnston</surname><given-names>IM</given-names></name></person-group> (<year>1928</year>) <article-title>Studies in the <tp:taxon-name><tp:taxon-name-part taxon-name-part-type="family">Boraginaceae</tp:taxon-name-part></tp:taxon-name> VII. The South American Species of <italic><tp:taxon-name><tp:taxon-name-part taxon-name-part-type="genus">Heliotropium</tp:taxon-name-part></tp:taxon-name></italic>.</article-title> <source>Contributions from the Gray Herbarium</source> <volume>81</volume>: <fpage>3</fpage>–<lpage>73</lpage>. <ext-link xlink:type="simple" ext-link-type="uri" xlink:href="http://www.biodiversitylibrary.org/item/122400#page/1/mode/1up">http://www.biodiversitylibrary.org/item/122400#page/1/mode/1up</ext-link></mixed-citation></ref><ref id="B15"><mixed-citation xmlns:xlink="http://www.w3.org/1999/xlink" xlink:type="simple">
          <person-group><name name-style="western"><surname>Förther</surname><given-names>H</given-names></name></person-group> (<year>1998</year>) <article-title>Die infragenerische Gliederung der Gattung <italic><tp:taxon-name><tp:taxon-name-part taxon-name-part-type="genus">Heliotropium</tp:taxon-name-part></tp:taxon-name></italic> L. und ihre Stellung innerhalb der subfam. Heliotropioidea (Schrad.) Arn. (<tp:taxon-name><tp:taxon-name-part taxon-name-part-type="family">Boraginaceae</tp:taxon-name-part></tp:taxon-name>).</article-title> <source>Sendtnera</source> <volume>5</volume>: <fpage>35</fpage>–<lpage>241</lpage>. <ext-link xlink:type="simple" ext-link-type="uri" xlink:href="http://www.biodiversitylibrary.org/item/52056#page/1/mode/2up">http://www.biodiversitylibrary.org/item/52056#page/1/mode/2up</ext-link></mixed-citation></ref></ref-list></tp:taxon-treatment>
