# Supplementary material for: Two new combinations in Euploca Nutt. (Heliotropiaceae, Boraginales) and a conspectus of the species of the Guiana Shield area
Source: PhytoKeys. 2016 Feb 25;(61):101–24. doi: 10.3897/phytokeys.61.6260 (PMC4816986; doi:10.3897/phytokeys.61.6260)
Supplement: XML Treatment for Euploca humilis [file phytokeys.61.6260-treatment3.xml]

<!DOCTYPE tp:taxon-treatment
  PUBLIC "-//TaxonX//DTD Taxonomic Treatment Publishing DTD v0 20100105//EN" "tax-treatment-NSO.dtd">
<tp:taxon-treatment xmlns:tp="http://www.plazi.org/taxpub"><tp:treatment-meta><kwd-group><label>Taxon classification</label><kwd><named-content content-type="kingdom">Plantae</named-content></kwd><kwd><named-content content-type="order">Boraginales</named-content></kwd><kwd><named-content content-type="family">Heliotropiaceae</named-content></kwd></kwd-group><mixed-citation publication-type="journal"><person-group><name><surname>Feuillet</surname><given-names>Christian</given-names></name></person-group><article-title>Two new combinations in <italic><tp:taxon-name><tp:taxon-name-part taxon-name-part-type="genus">Euploca</tp:taxon-name-part></tp:taxon-name></italic> Nutt. (<tp:taxon-name><tp:taxon-name-part taxon-name-part-type="family">Heliotropiaceae</tp:taxon-name-part></tp:taxon-name>, <tp:taxon-name><tp:taxon-name-part taxon-name-part-type="order">Boraginales</tp:taxon-name-part></tp:taxon-name>) and a conspectus of the species of the Guiana Shield area</article-title><source>PhytoKeys</source><day>25</day><month>2</month><year>2016</year><volume>2016</volume><issue>61</issue><fpage>101</fpage><lpage>124</lpage><pub-id pub-id-type="doi">10.3897/phytokeys.61.6260</pub-id></mixed-citation></tp:treatment-meta><tp:nomenclature><tp:taxon-name><tp:taxon-name-part taxon-name-part-type="genus">Euploca</tp:taxon-name-part>
            <tp:taxon-name-part taxon-name-part-type="species">humilis</tp:taxon-name-part>
            <object-id xmlns:xlink="http://www.w3.org/1999/xlink" content-type="ipni" xlink:type="simple">urn:lsid:ipni.org:names:77153394-1</object-id>
          </tp:taxon-name><tp:taxon-authority>(L.) Feuillet</tp:taxon-authority><tp:taxon-status xmlns:xlink="http://www.w3.org/1999/xlink" xlink:type="simple">comb. nov.</tp:taxon-status><tp:nomenclature-citation-list><tp:nomenclature-citation><tp:taxon-name><tp:taxon-name-part taxon-name-part-type="genus">Tournefortia</tp:taxon-name-part> <tp:taxon-name-part taxon-name-part-type="species">humilis</tp:taxon-name-part></tp:taxon-name><comment> L., Sp. Pl.: 141. 1753. Type. “<tp:taxon-name><tp:taxon-name-part taxon-name-part-type="genus">Tournefortia</tp:taxon-name-part> <tp:taxon-name-part taxon-name-part-type="species">foliis</tp:taxon-name-part> <tp:taxon-name-part taxon-name-part-type="subspecies">lanceolatis</tp:taxon-name-part></tp:taxon-name>” pl. by Plumier, in Burman, Pl. Amer., 224, t. 227, f. 2. 1760 (lectotype designated by Miller in <xref ref-type="bibr" rid="B3">Cafferty and Jarvis 2004</xref>, pg. 804). Epitype: FRANCE. Martinique: Case Pilote, Feb 1868, <italic>L. Hahn 416</italic> (designated by Miller in <xref ref-type="bibr" rid="B3">Cafferty and Jarvis 2004</xref>, pg. 804: <named-content xmlns:xlink="http://www.w3.org/1999/xlink" content-type="dwc:institutional_code" xlink:type="simple">BM</named-content> n.v.).</comment></tp:nomenclature-citation></tp:nomenclature-citation-list></tp:nomenclature><tp:treatment-sec sec-type="Type"><title>Type.</title><p>Based on <italic><tp:taxon-name><tp:taxon-name-part taxon-name-part-type="genus">Tournefortia</tp:taxon-name-part> <tp:taxon-name-part taxon-name-part-type="species">humilis</tp:taxon-name-part></tp:taxon-name></italic> L.</p></tp:treatment-sec><tp:treatment-sec sec-type="Notes"><title>Notes.</title><p>When <xref ref-type="bibr" rid="B44">Melo and Semir (2009</xref>: 289) transferred <italic><tp:taxon-name><tp:taxon-name-part taxon-name-part-type="genus">Heliotropium</tp:taxon-name-part> <tp:taxon-name-part taxon-name-part-type="species">ternatum</tp:taxon-name-part></tp:taxon-name></italic> <xref ref-type="bibr" rid="B68">Vahl (1794</xref>, 3: 21) to <italic><tp:taxon-name><tp:taxon-name-part taxon-name-part-type="genus">Euploca</tp:taxon-name-part></tp:taxon-name></italic>, they did not cite synonyms and they overlooked the case of <italic><tp:taxon-name><tp:taxon-name-part taxon-name-part-type="genus">Tournefortia</tp:taxon-name-part> <tp:taxon-name-part taxon-name-part-type="species">humilis</tp:taxon-name-part></tp:taxon-name></italic> L. There had been a doubt about the exact identity of the Linnean species (<xref ref-type="bibr" rid="B29">Johnston 1949</xref>: 136; <xref ref-type="bibr" rid="B15">Förther 1998</xref>: 190), but the typification of <italic><tp:taxon-name><tp:taxon-name-part taxon-name-part-type="genus">Tournefortia</tp:taxon-name-part> <tp:taxon-name-part taxon-name-part-type="species">humilis</tp:taxon-name-part></tp:taxon-name></italic> L. by Miller (in <xref ref-type="bibr" rid="B3">Cafferty and Jarvis 2004</xref>: 804) placed clearly that species in the synonymy of <italic><tp:taxon-name><tp:taxon-name-part taxon-name-part-type="genus">Heliotropium</tp:taxon-name-part> <tp:taxon-name-part taxon-name-part-type="species">ternatum</tp:taxon-name-part></tp:taxon-name></italic> Vahl (non <italic><tp:taxon-name><tp:taxon-name-part taxon-name-part-type="genus">Heliotropium</tp:taxon-name-part> <tp:taxon-name-part taxon-name-part-type="species">humile</tp:taxon-name-part></tp:taxon-name></italic> Lam.). The epithet of <italic><tp:taxon-name><tp:taxon-name-part taxon-name-part-type="genus">Tournefortia</tp:taxon-name-part> <tp:taxon-name-part taxon-name-part-type="species">humilis</tp:taxon-name-part></tp:taxon-name></italic> could not be transferred to <italic><tp:taxon-name><tp:taxon-name-part taxon-name-part-type="genus">Heliotropium</tp:taxon-name-part></tp:taxon-name></italic>, but there is no previous <italic><tp:taxon-name><tp:taxon-name-part taxon-name-part-type="genus">Euploca</tp:taxon-name-part> <tp:taxon-name-part taxon-name-part-type="species">humilis</tp:taxon-name-part></tp:taxon-name></italic> and the priority rule dictates the adoption of the new combination (<xref ref-type="bibr" rid="B42">McNeill et al. 2012</xref>: Art. 11.4).</p><p>Because the name <italic><tp:taxon-name><tp:taxon-name-part taxon-name-part-type="genus">Tournefortia</tp:taxon-name-part> <tp:taxon-name-part taxon-name-part-type="species">humilis</tp:taxon-name-part></tp:taxon-name></italic> L. or/and <italic><tp:taxon-name><tp:taxon-name-part taxon-name-part-type="genus">Heliotropium</tp:taxon-name-part> <tp:taxon-name-part taxon-name-part-type="species">humile</tp:taxon-name-part></tp:taxon-name></italic> (L.) R.Br. ex Roem. &amp; Schult. (1819, 4: 37; non Lam., 1791: 393) have been used in synonymy (<xref ref-type="bibr" rid="B26">Johnston 1928</xref>: 69; <xref ref-type="bibr" rid="B29">1949</xref>: 135; and especially the recent revision of <italic><tp:taxon-name><tp:taxon-name-part taxon-name-part-type="genus">Heliotropium</tp:taxon-name-part></tp:taxon-name></italic> <xref ref-type="bibr" rid="B15">Förther 1998</xref>: 190, 234; and the typification Miller, in <xref ref-type="bibr" rid="B3">Cafferty and Jarvis 2004</xref>: 804); because it is a Linnean name; and because the authors of the new combination <italic><tp:taxon-name><tp:taxon-name-part taxon-name-part-type="genus">Euploca</tp:taxon-name-part> <tp:taxon-name-part taxon-name-part-type="species">ternata</tp:taxon-name-part></tp:taxon-name></italic> (<xref ref-type="bibr" rid="B44">Melo and Semir 2009</xref>: 289) should have been aware of that name, there are little chances to make a successful proposal to conserve <italic><tp:taxon-name><tp:taxon-name-part taxon-name-part-type="genus">Euploca</tp:taxon-name-part> <tp:taxon-name-part taxon-name-part-type="species">ternata</tp:taxon-name-part></tp:taxon-name></italic>.</p></tp:treatment-sec><ref-list><ref id="B3"><mixed-citation xmlns:xlink="http://www.w3.org/1999/xlink" xlink:type="simple">
          <person-group><name name-style="western"><surname>Cafferty</surname><given-names>S</given-names></name><name name-style="western"><surname>Jarvis</surname><given-names>CE</given-names></name></person-group> (<year>2004</year>) <article-title>Typification of Linnaean plant names in <tp:taxon-name><tp:taxon-name-part taxon-name-part-type="family">Boraginaceae</tp:taxon-name-part></tp:taxon-name>.</article-title> <source>Taxon</source> <volume>53</volume>(<issue>3</issue>): <fpage>799</fpage>–<lpage>805</lpage>. doi: <ext-link xlink:type="simple" ext-link-type="doi" xlink:href="10.2307/4135454">10.2307/4135454</ext-link></mixed-citation></ref><ref id="B44"><mixed-citation xmlns:xlink="http://www.w3.org/1999/xlink" xlink:type="simple">
          <person-group><name name-style="western"><surname>Melo</surname><given-names>JIM</given-names></name><name name-style="western"><surname>Semir</surname><given-names>J</given-names></name></person-group> (<year>2009</year>) <article-title>Two new species and new combinations in <italic><tp:taxon-name><tp:taxon-name-part taxon-name-part-type="genus">Euploca</tp:taxon-name-part></tp:taxon-name></italic> (<tp:taxon-name><tp:taxon-name-part taxon-name-part-type="family">Heliotropiaceae</tp:taxon-name-part></tp:taxon-name>).</article-title> <source>Kew Bulletin</source> <volume>64</volume>(<issue>2</issue>): <fpage>285</fpage>–<lpage>289</lpage>. doi: <ext-link xlink:type="simple" ext-link-type="doi" xlink:href="10.1007/s12225-009-9109-3">10.1007/s12225-009-9109-3</ext-link></mixed-citation></ref><ref id="B68"><mixed-citation xmlns:xlink="http://www.w3.org/1999/xlink" xlink:type="simple">
          <person-group><name name-style="western"><surname>Vahl</surname><given-names>MH</given-names></name></person-group> (<year>1794</year>) <source>Symbolae botanicae</source> <issue>part 3</issue>. <publisher-name>Möller</publisher-name>, <publisher-loc>Copenhagen</publisher-loc>, <fpage>1</fpage>–<lpage>106</lpage>, t. 51–75. <ext-link xlink:type="simple" ext-link-type="uri" xlink:href="http://www.biodiversitylibrary.org/item/118639#page/313/mode/1up">http://www.biodiversitylibrary.org/item/118639#page/313/mode/1up</ext-link></mixed-citation></ref><ref id="B29"><mixed-citation xmlns:xlink="http://www.w3.org/1999/xlink" xlink:type="simple">
          <person-group><name name-style="western"><surname>Johnston</surname><given-names>IM</given-names></name></person-group> (<year>1949</year>) <article-title>Studies in the <tp:taxon-name><tp:taxon-name-part taxon-name-part-type="family">Boraginaceae</tp:taxon-name-part></tp:taxon-name> XVIII. <tp:taxon-name><tp:taxon-name-part taxon-name-part-type="family">Boraginaceae</tp:taxon-name-part></tp:taxon-name> of the southern West Indies.</article-title> <source>Journal of the Arnold Arboretum</source> <volume>30</volume>: <fpage>111</fpage>–<lpage>188</lpage>. <ext-link xlink:type="simple" ext-link-type="uri" xlink:href="http://www.biodiversitylibrary.org/part/18048#/summary">http://www.biodiversitylibrary.org/part/18048#/summary</ext-link></mixed-citation></ref><ref id="B15"><mixed-citation xmlns:xlink="http://www.w3.org/1999/xlink" xlink:type="simple">
          <person-group><name name-style="western"><surname>Förther</surname><given-names>H</given-names></name></person-group> (<year>1998</year>) <article-title>Die infragenerische Gliederung der Gattung <italic><tp:taxon-name><tp:taxon-name-part taxon-name-part-type="genus">Heliotropium</tp:taxon-name-part></tp:taxon-name></italic> L. und ihre Stellung innerhalb der subfam. Heliotropioidea (Schrad.) Arn. (<tp:taxon-name><tp:taxon-name-part taxon-name-part-type="family">Boraginaceae</tp:taxon-name-part></tp:taxon-name>).</article-title> <source>Sendtnera</source> <volume>5</volume>: <fpage>35</fpage>–<lpage>241</lpage>. <ext-link xlink:type="simple" ext-link-type="uri" xlink:href="http://www.biodiversitylibrary.org/item/52056#page/1/mode/2up">http://www.biodiversitylibrary.org/item/52056#page/1/mode/2up</ext-link></mixed-citation></ref><ref id="B42"><mixed-citation xmlns:xlink="http://www.w3.org/1999/xlink" xlink:type="simple">
          <person-group><name name-style="western"><surname>McNeill</surname><given-names>J</given-names></name><name name-style="western"><surname>Barrie</surname><given-names>FR</given-names></name><name name-style="western"><surname>Buck</surname><given-names>WR</given-names></name><name name-style="western"><surname>Demoulin</surname><given-names>V</given-names></name><name name-style="western"><surname>Greuter</surname><given-names>W</given-names></name><name name-style="western"><surname>Hawksworth</surname><given-names>DL</given-names></name><name name-style="western"><surname>Herendeen</surname><given-names>PS</given-names></name><name name-style="western"><surname>Knapp</surname><given-names>S</given-names></name><name name-style="western"><surname>Marhold</surname><given-names>K</given-names></name><name name-style="western"><surname>Prado</surname><given-names>J</given-names></name><name name-style="western"><surname>Prud’Homme van Reine</surname><given-names>WF</given-names></name><name name-style="western"><surname>Smith</surname><given-names>GF</given-names></name><name name-style="western"><surname>Wiersema</surname><given-names>JH</given-names></name><name name-style="western"><surname>Turland</surname><given-names>NJ</given-names></name></person-group> (<year>2012</year>) <source>International Code of Nomenclature for <tp:taxon-name><tp:taxon-name-part taxon-name-part-type="above-genus">Algae</tp:taxon-name-part></tp:taxon-name>, <tp:taxon-name><tp:taxon-name-part taxon-name-part-type="kingdom">Fungi</tp:taxon-name-part></tp:taxon-name>, and Plants (Melbourne Code)</source>. <article-title>Regnum Vegetabile 154</article-title>. <publisher-name>Koeltz</publisher-name>, <publisher-loc>Königstein</publisher-loc>, <size units="page">I–XXX, 1–208</size>. <ext-link xlink:type="simple" ext-link-type="uri" xlink:href="http://www.iapt-taxon.org/nomen/main.php">http://www.iapt-taxon.org/nomen/main.php</ext-link></mixed-citation></ref><ref id="B26"><mixed-citation xmlns:xlink="http://www.w3.org/1999/xlink" xlink:type="simple">
          <person-group><name name-style="western"><surname>Johnston</surname><given-names>IM</given-names></name></person-group> (<year>1928</year>) <article-title>Studies in the <tp:taxon-name><tp:taxon-name-part taxon-name-part-type="family">Boraginaceae</tp:taxon-name-part></tp:taxon-name> VII. The South American Species of <italic><tp:taxon-name><tp:taxon-name-part taxon-name-part-type="genus">Heliotropium</tp:taxon-name-part></tp:taxon-name></italic>.</article-title> <source>Contributions from the Gray Herbarium</source> <volume>81</volume>: <fpage>3</fpage>–<lpage>73</lpage>. <ext-link xlink:type="simple" ext-link-type="uri" xlink:href="http://www.biodiversitylibrary.org/item/122400#page/1/mode/1up">http://www.biodiversitylibrary.org/item/122400#page/1/mode/1up</ext-link></mixed-citation></ref></ref-list></tp:taxon-treatment>
