# Supplementary material for: Two new combinations in Euploca Nutt. (Heliotropiaceae, Boraginales) and a conspectus of the species of the Guiana Shield area
Source: PhytoKeys. 2016 Feb 25;(61):101–24. doi: 10.3897/phytokeys.61.6260 (PMC4816986; doi:10.3897/phytokeys.61.6260)
Supplement: XML Treatment for Euploca filiformis [file phytokeys.61.6260-treatment4.xml]

<!DOCTYPE tp:taxon-treatment
  PUBLIC "-//TaxonX//DTD Taxonomic Treatment Publishing DTD v0 20100105//EN" "tax-treatment-NSO.dtd">
<tp:taxon-treatment xmlns:tp="http://www.plazi.org/taxpub"><tp:treatment-meta><kwd-group><label>Taxon classification</label><kwd><named-content content-type="kingdom">Plantae</named-content></kwd><kwd><named-content content-type="order">Boraginales</named-content></kwd><kwd><named-content content-type="family">Heliotropiaceae</named-content></kwd></kwd-group><mixed-citation publication-type="journal"><person-group><name><surname>Feuillet</surname><given-names>Christian</given-names></name></person-group><article-title>Two new combinations in <italic><tp:taxon-name><tp:taxon-name-part taxon-name-part-type="genus">Euploca</tp:taxon-name-part></tp:taxon-name></italic> Nutt. (<tp:taxon-name><tp:taxon-name-part taxon-name-part-type="family">Heliotropiaceae</tp:taxon-name-part></tp:taxon-name>, <tp:taxon-name><tp:taxon-name-part taxon-name-part-type="order">Boraginales</tp:taxon-name-part></tp:taxon-name>) and a conspectus of the species of the Guiana Shield area</article-title><source>PhytoKeys</source><day>25</day><month>2</month><year>2016</year><volume>2016</volume><issue>61</issue><fpage>101</fpage><lpage>124</lpage><pub-id pub-id-type="doi">10.3897/phytokeys.61.6260</pub-id></mixed-citation></tp:treatment-meta><tp:nomenclature><tp:taxon-name><tp:taxon-name-part taxon-name-part-type="genus">Euploca</tp:taxon-name-part>
            <tp:taxon-name-part taxon-name-part-type="species">filiformis</tp:taxon-name-part>
          </tp:taxon-name><tp:taxon-authority>(Lehm.) J.I.M.Melo &amp; Semir, 2009</tp:taxon-authority><tp:nomenclature-citation-list><tp:nomenclature-citation><tp:taxon-name><tp:taxon-name-part taxon-name-part-type="genus">Euploca</tp:taxon-name-part> <tp:taxon-name-part taxon-name-part-type="species">filiformis</tp:taxon-name-part></tp:taxon-name><comment> (Lehm.) J.I.M.Melo &amp; Semir, Kew Bull. 64: 289. 2009.</comment></tp:nomenclature-citation><tp:nomenclature-citation><tp:taxon-name><tp:taxon-name-part taxon-name-part-type="genus">Heliotropium</tp:taxon-name-part> <tp:taxon-name-part taxon-name-part-type="species">filiforme</tp:taxon-name-part></tp:taxon-name><comment> Lehm., Gött. Gel. Anz. 3(152): 1515. 1817.</comment></tp:nomenclature-citation><tp:nomenclature-citation><tp:taxon-name><tp:taxon-name-part taxon-name-part-type="genus">Euploca</tp:taxon-name-part>
            <tp:taxon-name-part taxon-name-part-type="species">filiformis</tp:taxon-name-part>
          </tp:taxon-name><comment>Type. Venezuela. Near Orinoco, <italic>Bonpland and Humboldt 1202</italic> [an error, most likely for <italic>1203</italic>] (lectotype, designated by <xref ref-type="bibr" rid="B15">Förther 1998</xref>, pg. 195: B-W 3246/1 n.v. <!--PageBreak-->[scan!]; isotypes <named-content xmlns:xlink="http://www.w3.org/1999/xlink" content-type="dwc:institutional_code" xlink:type="simple">MEL</named-content> 233288 n.v., P! [2 sheets; scans!], P-Bonpl! [scan!]). [same type collection as next, but different holotype]</comment></tp:nomenclature-citation><tp:nomenclature-citation><tp:taxon-name><tp:taxon-name-part taxon-name-part-type="genus">Heliotropium</tp:taxon-name-part> <tp:taxon-name-part taxon-name-part-type="species">filiforme</tp:taxon-name-part></tp:taxon-name><comment> Kunth, Nov. Gen. Sp. (quarto ed.) 3: 86, t. 204. 1818, nom. illeg. non <tp:taxon-name><tp:taxon-name-part taxon-name-part-type="genus">Heliotropium</tp:taxon-name-part> <tp:taxon-name-part taxon-name-part-type="species">filiforme</tp:taxon-name-part></tp:taxon-name> Lehm. 1817.</comment></tp:nomenclature-citation><tp:nomenclature-citation><tp:taxon-name><tp:taxon-name-part taxon-name-part-type="genus">Euploca</tp:taxon-name-part>
            <tp:taxon-name-part taxon-name-part-type="species">filiformis</tp:taxon-name-part>
          </tp:taxon-name><comment>Type. Venezuela. Near Orinoco, <italic>Bonpland and Humboldt 1203</italic> (holotype P-Bonpl! [scan!]; isotypes B-Willd 3246/1 n.v. [scan!], <named-content xmlns:xlink="http://www.w3.org/1999/xlink" content-type="dwc:institutional_code" xlink:type="simple">MEL</named-content> 233288 n.v., P! [2 sheets; scans!]. [same type collection as previous, but different holotype]</comment></tp:nomenclature-citation><tp:nomenclature-citation><tp:taxon-name><tp:taxon-name-part taxon-name-part-type="genus">Heliotropium</tp:taxon-name-part> <tp:taxon-name-part taxon-name-part-type="species">tenue</tp:taxon-name-part></tp:taxon-name><comment> Roem. &amp; Schult., Syst. Veg. 4: 737. 1819.</comment></tp:nomenclature-citation><tp:nomenclature-citation><tp:taxon-name><tp:taxon-name-part taxon-name-part-type="genus">Euploca</tp:taxon-name-part>
            <tp:taxon-name-part taxon-name-part-type="species">filiformis</tp:taxon-name-part>
          </tp:taxon-name><comment>Type. Brazil. Pará, <italic>Sieber for Hoffmannsegg s.n.</italic> (holotype B-WILLD-3248!; isotypes <named-content xmlns:xlink="http://www.w3.org/1999/xlink" content-type="dwc:institutional_code" xlink:type="simple">HAL</named-content> n.v., <named-content xmlns:xlink="http://www.w3.org/1999/xlink" content-type="dwc:institutional_code" xlink:type="simple">MEL</named-content> 233189 n.v., P!).</comment></tp:nomenclature-citation><tp:nomenclature-citation><tp:taxon-name><tp:taxon-name-part taxon-name-part-type="genus">Preslaea</tp:taxon-name-part> <tp:taxon-name-part taxon-name-part-type="species">stenostachya</tp:taxon-name-part></tp:taxon-name><comment> A.St.-Hil., Voy. Distr. Diam. 2: 434. 1833.</comment></tp:nomenclature-citation><tp:nomenclature-citation><tp:taxon-name><tp:taxon-name-part taxon-name-part-type="genus">Euploca</tp:taxon-name-part>
            <tp:taxon-name-part taxon-name-part-type="species">filiformis</tp:taxon-name-part>
          </tp:taxon-name><comment>Type. Brazil. “Ad ripas fluminis Parahyba”, <italic>St.-Hilaire B228</italic> (lectotype, designated by <xref ref-type="bibr" rid="B15">Förther 1998</xref>, pg. 235: P! [scan!]; isotypes K!, M n.v., <named-content xmlns:xlink="http://www.w3.org/1999/xlink" content-type="dwc:institutional_code" xlink:type="simple">MPU</named-content>!, P! [scan!]).</comment></tp:nomenclature-citation><tp:nomenclature-citation><tp:taxon-name><tp:taxon-name-part taxon-name-part-type="genus">Heliotropium</tp:taxon-name-part> <tp:taxon-name-part taxon-name-part-type="species">littorale</tp:taxon-name-part></tp:taxon-name><comment> Mart. ex Colla, Herb. Pedem. 4: 226. 1835.</comment></tp:nomenclature-citation><tp:nomenclature-citation><tp:taxon-name><tp:taxon-name-part taxon-name-part-type="genus">Euploca</tp:taxon-name-part>
            <tp:taxon-name-part taxon-name-part-type="species">filiformis</tp:taxon-name-part>
          </tp:taxon-name><comment>Type. Brazil. “In arenosis maritimis”, <italic>Martius s.n.</italic> (holotype <named-content xmlns:xlink="http://www.w3.org/1999/xlink" content-type="dwc:institutional_code" xlink:type="simple">TO</named-content> n.v.; isotype <named-content xmlns:xlink="http://www.w3.org/1999/xlink" content-type="dwc:institutional_code" xlink:type="simple">BM</named-content> n.v.).</comment></tp:nomenclature-citation><tp:nomenclature-citation><tp:taxon-name><tp:taxon-name-part taxon-name-part-type="genus">Euploca</tp:taxon-name-part>
            <tp:taxon-name-part taxon-name-part-type="species">filiformis</tp:taxon-name-part>
          </tp:taxon-name><comment>Note. placed in the synonymy fide <xref ref-type="bibr" rid="B15">Förther 1998</xref> who saw the isotype at <named-content xmlns:xlink="http://www.w3.org/1999/xlink" content-type="dwc:institutional_code" xlink:type="simple">BM</named-content>.</comment></tp:nomenclature-citation><tp:nomenclature-citation><tp:taxon-name><tp:taxon-name-part taxon-name-part-type="genus">Heliotropium</tp:taxon-name-part> <tp:taxon-name-part taxon-name-part-type="species">pusillum</tp:taxon-name-part></tp:taxon-name><comment> Colla, Herb. Pedem. 4: 227. 1835.</comment></tp:nomenclature-citation><tp:nomenclature-citation><tp:taxon-name><tp:taxon-name-part taxon-name-part-type="genus">Euploca</tp:taxon-name-part>
            <tp:taxon-name-part taxon-name-part-type="species">filiformis</tp:taxon-name-part>
          </tp:taxon-name><comment>Type. Brazil. <italic>Martius s.n.</italic> (holotype <named-content xmlns:xlink="http://www.w3.org/1999/xlink" content-type="dwc:institutional_code" xlink:type="simple">TO</named-content> n.v.).</comment></tp:nomenclature-citation><tp:nomenclature-citation><tp:taxon-name><tp:taxon-name-part taxon-name-part-type="genus">Heliotropium</tp:taxon-name-part> <tp:taxon-name-part taxon-name-part-type="species">helophilum</tp:taxon-name-part></tp:taxon-name><comment> Mart., Flora 21(2), Beibl. 4: 85. 1838.</comment></tp:nomenclature-citation><tp:nomenclature-citation><tp:taxon-name><tp:taxon-name-part taxon-name-part-type="genus">Euploca</tp:taxon-name-part>
            <tp:taxon-name-part taxon-name-part-type="species">filiformis</tp:taxon-name-part>
          </tp:taxon-name><comment>Type. Brazil. “Propre Cujaba”, 1837, <italic>Herb. Fl. Bras. 165, n°267</italic> (lectotype, designated by <xref ref-type="bibr" rid="B15">Förther 1998</xref>, pg. 199: <named-content xmlns:xlink="http://www.w3.org/1999/xlink" content-type="dwc:institutional_code" xlink:type="simple">BR</named-content> n.v. [scan!]; isotypes E n.v. [scan!], <named-content xmlns:xlink="http://www.w3.org/1999/xlink" content-type="dwc:institutional_code" xlink:type="simple">FI</named-content>-W!, G-DC!, <named-content xmlns:xlink="http://www.w3.org/1999/xlink" content-type="dwc:institutional_code" xlink:type="simple">GH</named-content> n.v., L! [2 sheets], <named-content xmlns:xlink="http://www.w3.org/1999/xlink" content-type="dwc:institutional_code" xlink:type="simple">LE</named-content> n.v. [2 sheets], M n.v., P! [2 sheets; scans!], W n.v.).</comment></tp:nomenclature-citation><tp:nomenclature-citation><tp:taxon-name><tp:taxon-name-part taxon-name-part-type="genus">Schleidenia</tp:taxon-name-part> <tp:taxon-name-part taxon-name-part-type="species">stenostachya</tp:taxon-name-part></tp:taxon-name><comment> (A.St.-Hil.) DC., Prodr. 9: 558. 1845. Type. Based on <tp:taxon-name><tp:taxon-name-part taxon-name-part-type="genus">Preslaea</tp:taxon-name-part> <tp:taxon-name-part taxon-name-part-type="species">stenostachya</tp:taxon-name-part></tp:taxon-name> A.St.-Hil.</comment></tp:nomenclature-citation><tp:nomenclature-citation><tp:taxon-name><tp:taxon-name-part taxon-name-part-type="genus">Schleidenia</tp:taxon-name-part> <tp:taxon-name-part taxon-name-part-type="species">filiformis</tp:taxon-name-part></tp:taxon-name><comment> (Lehm.) Fresen., Fl. Bras. 8(1): 40. 1857. Type. Based on <tp:taxon-name><tp:taxon-name-part taxon-name-part-type="genus">Heliotropium</tp:taxon-name-part> <tp:taxon-name-part taxon-name-part-type="species">filiforme</tp:taxon-name-part></tp:taxon-name> Lehm.</comment></tp:nomenclature-citation><tp:nomenclature-citation><tp:taxon-name><tp:taxon-name-part taxon-name-part-type="genus">Heliotropium</tp:taxon-name-part> <tp:taxon-name-part taxon-name-part-type="species">stenostachyum</tp:taxon-name-part></tp:taxon-name><comment> (A.St.-Hil.) Gürke, in Engler and Prantl, Nat. Pflanzenfam. 4(3a): 97. 1893. Type. Based on <tp:taxon-name><tp:taxon-name-part taxon-name-part-type="genus">Preslaea</tp:taxon-name-part> <tp:taxon-name-part taxon-name-part-type="species">stenostachya</tp:taxon-name-part></tp:taxon-name> A.St.-Hil.</comment></tp:nomenclature-citation></tp:nomenclature-citation-list></tp:nomenclature><tp:treatment-sec sec-type="Type"><title>Type.</title><p>Based on <italic><tp:taxon-name><tp:taxon-name-part taxon-name-part-type="genus">Heliotropium</tp:taxon-name-part> <tp:taxon-name-part taxon-name-part-type="species">filiforme</tp:taxon-name-part></tp:taxon-name></italic> Lehm.</p></tp:treatment-sec><tp:treatment-sec sec-type="Description"><title>Description.</title><p>Annual herb or subshrub, up to 0.25 m tall. Stems slender, erect or decumbent, up to 0.4 m long, sparingly strigose. Leaves: petiole 0.1–0.2 cm long, slender; lamina linear or elliptic or lanceolate or oblanceolate, 1–2.5 × 0.15–0.35 cm, apex acute, base acute, margin entire, both surfaces sericeous to strigose. Inflorescences epedunculate, slender scorpioid cymes, up to 15 cm long, bearing scattered bracts, filiform or subulate, 0.1–0.2 cm long, glabrescent. Flower sub–sessile: calyx longer than the corolla tube, lobes, 1.5–2 mm long at anthesis, glabrescent; corolla white, tubular, outside strigose, inside glabrescent, tube narrowed in the middle, lobes ovate with broadly open sinuses, about 1 mm long; stamens sessile, anther with an apical appendage, weakly coherent; ovary subglobose or globose, strigose; style lacking or nearly so; stigma sessile or sub–sessile, fertile base much wider than the apex of the ovary. Fruit on 0.5–1 mm long pedicel, depressed–globose; nutlets almost 1.5 mm long.</p><!--PageBreak--></tp:treatment-sec><tp:treatment-sec sec-type="Distribution"><title>Distribution.</title><p>Venezuela (Amazonas, Bolívar), Guyana, Surinam, French Guiana, Brazil (Amapá, Amazonas, Pará, Roraima); also in Belize, Mexico, southeastern USA and from Trinidad to eastern Bolivia and Paraguay.</p></tp:treatment-sec><tp:treatment-sec sec-type="Selected specimens studied"><title>Selected specimens studied.</title><p>
            <bold>Guyana</bold>: Cuyuni River, Matope Falls, 4 June 1952, <italic>Forest Department 6940 (Fanshawe 3376)</italic> (K, <named-content xmlns:xlink="http://www.w3.org/1999/xlink" content-type="dwc:institutional_code" xlink:type="simple">NY</named-content>); Upper Takutu-Upper Essequibo, Dadanawa, 24 Oct 1957, <italic>Cook 22</italic> (K, <named-content xmlns:xlink="http://www.w3.org/1999/xlink" content-type="dwc:institutional_code" xlink:type="simple">NY</named-content>). <bold>Surinam</bold>: near Coppename River, Central Suriname Nature Reserve, <named-content xmlns:xlink="http://www.w3.org/1999/xlink" content-type="dwc:verbatimCoordinates" xlink:type="simple">4°25'N, 56°31'W</named-content>, 50–75 m, 22 Feb 2004, <italic>Clarke 11037</italic> (<named-content xmlns:xlink="http://www.w3.org/1999/xlink" content-type="dwc:institutional_code" xlink:type="simple">US</named-content>); near Ulemari River, 13 km upstream from confluence with Litani River, <named-content xmlns:xlink="http://www.w3.org/1999/xlink" content-type="dwc:verbatimCoordinates" xlink:type="simple">3°13'N, 54°15'W</named-content>, 150 m, 2 Apr 1998, <italic>Hammel 21275</italic> (<named-content xmlns:xlink="http://www.w3.org/1999/xlink" content-type="dwc:institutional_code" xlink:type="simple">MO</named-content>, <named-content xmlns:xlink="http://www.w3.org/1999/xlink" content-type="dwc:institutional_code" xlink:type="simple">US</named-content>). <bold>French Guiana</bold>: Itany River, Saut upstream from Touinké, 26 Nov 1977, <italic>Cremers 5119</italic> (<named-content xmlns:xlink="http://www.w3.org/1999/xlink" content-type="dwc:institutional_code" xlink:type="simple">CAY</named-content>); Oyapock River, Sauts Fourmi, 18 Nov 1984, <italic>Granville 6916</italic> (<named-content xmlns:xlink="http://www.w3.org/1999/xlink" content-type="dwc:institutional_code" xlink:type="simple">CAY</named-content>, P).</p></tp:treatment-sec><ref-list><ref id="B15"><mixed-citation xmlns:xlink="http://www.w3.org/1999/xlink" xlink:type="simple">
          <person-group><name name-style="western"><surname>Förther</surname><given-names>H</given-names></name></person-group> (<year>1998</year>) <article-title>Die infragenerische Gliederung der Gattung <italic><tp:taxon-name><tp:taxon-name-part taxon-name-part-type="genus">Heliotropium</tp:taxon-name-part></tp:taxon-name></italic> L. und ihre Stellung innerhalb der subfam. Heliotropioidea (Schrad.) Arn. (<tp:taxon-name><tp:taxon-name-part taxon-name-part-type="family">Boraginaceae</tp:taxon-name-part></tp:taxon-name>).</article-title> <source>Sendtnera</source> <volume>5</volume>: <fpage>35</fpage>–<lpage>241</lpage>. <ext-link xlink:type="simple" ext-link-type="uri" xlink:href="http://www.biodiversitylibrary.org/item/52056#page/1/mode/2up">http://www.biodiversitylibrary.org/item/52056#page/1/mode/2up</ext-link></mixed-citation></ref></ref-list></tp:taxon-treatment>
