# Supplementary material for: Two new combinations in Euploca Nutt. (Heliotropiaceae, Boraginales) and a conspectus of the species of the Guiana Shield area
Source: PhytoKeys. 2016 Feb 25;(61):101–24. doi: 10.3897/phytokeys.61.6260 (PMC4816986; doi:10.3897/phytokeys.61.6260)
Supplement: XML Treatment for Euploca humilis [file phytokeys.61.6260-treatment5.xml]

<!DOCTYPE tp:taxon-treatment
  PUBLIC "-//TaxonX//DTD Taxonomic Treatment Publishing DTD v0 20100105//EN" "tax-treatment-NSO.dtd">
<tp:taxon-treatment xmlns:tp="http://www.plazi.org/taxpub"><tp:treatment-meta><kwd-group><label>Taxon classification</label><kwd><named-content content-type="kingdom">Plantae</named-content></kwd><kwd><named-content content-type="order">Boraginales</named-content></kwd><kwd><named-content content-type="family">Heliotropiaceae</named-content></kwd></kwd-group><mixed-citation publication-type="journal"><person-group><name><surname>Feuillet</surname><given-names>Christian</given-names></name></person-group><article-title>Two new combinations in <italic><tp:taxon-name><tp:taxon-name-part taxon-name-part-type="genus">Euploca</tp:taxon-name-part></tp:taxon-name></italic> Nutt. (<tp:taxon-name><tp:taxon-name-part taxon-name-part-type="family">Heliotropiaceae</tp:taxon-name-part></tp:taxon-name>, <tp:taxon-name><tp:taxon-name-part taxon-name-part-type="order">Boraginales</tp:taxon-name-part></tp:taxon-name>) and a conspectus of the species of the Guiana Shield area</article-title><source>PhytoKeys</source><day>25</day><month>2</month><year>2016</year><volume>2016</volume><issue>61</issue><fpage>101</fpage><lpage>124</lpage><pub-id pub-id-type="doi">10.3897/phytokeys.61.6260</pub-id></mixed-citation></tp:treatment-meta><tp:nomenclature><tp:taxon-name><tp:taxon-name-part taxon-name-part-type="genus">Euploca</tp:taxon-name-part>
            <tp:taxon-name-part taxon-name-part-type="species">humilis</tp:taxon-name-part>
            <object-id xmlns:xlink="http://www.w3.org/1999/xlink" content-type="ipni" xlink:type="simple">urn:lsid:ipni.org:names:77153394-1</object-id>
          </tp:taxon-name><tp:taxon-authority>(L.) Feuillet</tp:taxon-authority><tp:taxon-status xmlns:xlink="http://www.w3.org/1999/xlink" xlink:type="simple">comb. nov.</tp:taxon-status><tp:nomenclature-citation-list><tp:nomenclature-citation><tp:taxon-name><tp:taxon-name-part taxon-name-part-type="genus">Tournefortia</tp:taxon-name-part> <tp:taxon-name-part taxon-name-part-type="species">humilis</tp:taxon-name-part></tp:taxon-name><comment> L., Sp. Pl. 1: 141. 1753. Type. “<tp:taxon-name><tp:taxon-name-part taxon-name-part-type="genus">Tournefortia</tp:taxon-name-part> <tp:taxon-name-part taxon-name-part-type="species">foliis</tp:taxon-name-part> <tp:taxon-name-part taxon-name-part-type="subspecies">lanceolatis</tp:taxon-name-part></tp:taxon-name>” in Plumier in Burman, Pl. Amer., 224, t. 227, f. 2, 1760 [<ext-link xmlns:xlink="http://www.w3.org/1999/xlink" xlink:type="simple" ext-link-type="uri" xlink:href="http://biodiversitylibrary.org/page/779658">http://biodiversitylibrary.org/page/779658</ext-link>] (lectotype designated by Miller in <xref ref-type="bibr" rid="B3">Cafferty and Jarvis 2004</xref>: 804). Epitype: France. Martinique: Case Pilote, Feb 1868, <italic>L. Hahn 416</italic> (designated, by Miller in <xref ref-type="bibr" rid="B3">Cafferty and Jarvis 2004</xref>, 804: <named-content xmlns:xlink="http://www.w3.org/1999/xlink" content-type="dwc:institutional_code" xlink:type="simple">BM</named-content> n.v.)).</comment></tp:nomenclature-citation><tp:nomenclature-citation><tp:taxon-name><tp:taxon-name-part taxon-name-part-type="genus">Heliotropium</tp:taxon-name-part> <tp:taxon-name-part taxon-name-part-type="species">ternatum</tp:taxon-name-part></tp:taxon-name><comment> Vahl, Symb. Bot. 3:21. 1794.</comment></tp:nomenclature-citation><tp:nomenclature-citation><tp:taxon-name><tp:taxon-name-part taxon-name-part-type="genus">Euploca</tp:taxon-name-part>
            <tp:taxon-name-part taxon-name-part-type="species">humilis</tp:taxon-name-part>
            <object-id xmlns:xlink="http://www.w3.org/1999/xlink" content-type="ipni" xlink:type="simple">urn:lsid:ipni.org:names:77153394-1</object-id>
          </tp:taxon-name><comment>Type. [Jamaica], “<italic>in India occidentali</italic>” (holotype C n.v. [scan!; microfiche 37: I, 3; photo <named-content xmlns:xlink="http://www.w3.org/1999/xlink" content-type="dwc:institutional_code" xlink:type="simple">GH</named-content>!]).</comment></tp:nomenclature-citation><tp:nomenclature-citation><tp:taxon-name><tp:taxon-name-part taxon-name-part-type="genus">Heliotropium</tp:taxon-name-part> <tp:taxon-name-part taxon-name-part-type="species">hirtum</tp:taxon-name-part></tp:taxon-name><comment> Lehm., Neue Schriften Naturf. Ges. Halle 3(2): 10. 1817. Type. Venezuela. Cumana, <italic>Humboldt and Bonpland s.n.</italic> (lectotype, designated by <xref ref-type="bibr" rid="B15">Förther 1998</xref>, pg. 199: B-WILLD 3247!; isotypes <named-content xmlns:xlink="http://www.w3.org/1999/xlink" content-type="dwc:institutional_code" xlink:type="simple">MEL</named-content> 233292 n.v., P! [scan!], P-Bonpl! [scan!]) [same type collection as <tp:taxon-name><tp:taxon-name-part taxon-name-part-type="genus">Heliotropium</tp:taxon-name-part> <tp:taxon-name-part taxon-name-part-type="species">hispidum</tp:taxon-name-part></tp:taxon-name> Kunth (see below), but a different holotype].</comment></tp:nomenclature-citation><tp:nomenclature-citation><tp:taxon-name><tp:taxon-name-part taxon-name-part-type="genus">Heliotropium</tp:taxon-name-part> <tp:taxon-name-part taxon-name-part-type="species">demissum</tp:taxon-name-part></tp:taxon-name><comment> Roem. &amp; Schult., Syst. Veg. ed 15bis 4: 37. 1819. Type. nom. illeg. renaming of <tp:taxon-name><tp:taxon-name-part taxon-name-part-type="genus">Tournefortia</tp:taxon-name-part> <tp:taxon-name-part taxon-name-part-type="species">humilis</tp:taxon-name-part></tp:taxon-name> L.</comment></tp:nomenclature-citation><tp:nomenclature-citation><tp:taxon-name><tp:taxon-name-part taxon-name-part-type="genus">Heliotropium</tp:taxon-name-part> <tp:taxon-name-part taxon-name-part-type="species">humile</tp:taxon-name-part></tp:taxon-name><comment> (L.) R.Br. ex Roem. &amp; Schult., Syst. Veg. ed 15bis 4: 37. 1819; non Lam. 1791.</comment></tp:nomenclature-citation><tp:nomenclature-citation><tp:taxon-name><tp:taxon-name-part taxon-name-part-type="genus">Euploca</tp:taxon-name-part>
            <tp:taxon-name-part taxon-name-part-type="species">humilis</tp:taxon-name-part>
            <object-id xmlns:xlink="http://www.w3.org/1999/xlink" content-type="ipni" xlink:type="simple">urn:lsid:ipni.org:names:77153394-1</object-id>
          </tp:taxon-name><comment>Type. nom. illeg. in syn. of previous.</comment></tp:nomenclature-citation><tp:nomenclature-citation><tp:taxon-name><tp:taxon-name-part taxon-name-part-type="genus">Heliotropium</tp:taxon-name-part> <tp:taxon-name-part taxon-name-part-type="species">hispidum</tp:taxon-name-part></tp:taxon-name><comment> Kunth, Nov. Gen. Sp. (quarto ed.) 3: 87. 1818; illeg. not Lehm. 1817. Type. Venezuela. near Cumana, Sep, <italic>Humboldt and Bonpland s.n.</italic> (holotype P-Bonpl! [scan!]; isotypes B-WILLD 3247!, <named-content xmlns:xlink="http://www.w3.org/1999/xlink" content-type="dwc:institutional_code" xlink:type="simple">MEL</named-content> 233292 n.v., P! [scan!]) [same type collection as <tp:taxon-name><tp:taxon-name-part taxon-name-part-type="genus">Heliotropium</tp:taxon-name-part> <tp:taxon-name-part taxon-name-part-type="species">hirtum</tp:taxon-name-part></tp:taxon-name> Lehm. (see above), but a different holotype].</comment></tp:nomenclature-citation><tp:nomenclature-citation><tp:taxon-name><tp:taxon-name-part taxon-name-part-type="genus">Pioctonon</tp:taxon-name-part> <tp:taxon-name-part taxon-name-part-type="species">ternatum</tp:taxon-name-part></tp:taxon-name><comment> (Vahl) Raf., Sylva Tellur.: 88. 1838. Type. Based on <tp:taxon-name><tp:taxon-name-part taxon-name-part-type="genus">Heliotropium</tp:taxon-name-part> <tp:taxon-name-part taxon-name-part-type="species">ternatum</tp:taxon-name-part></tp:taxon-name> Vahl</comment></tp:nomenclature-citation><tp:nomenclature-citation><tp:taxon-name><tp:taxon-name-part taxon-name-part-type="genus">Pioctonon</tp:taxon-name-part> <tp:taxon-name-part taxon-name-part-type="species">antillanum</tp:taxon-name-part></tp:taxon-name><comment> Raf., Sylva Tellur. 88. 1838. Type. nom. illeg. renaming of <tp:taxon-name><tp:taxon-name-part taxon-name-part-type="genus">Tournefortia</tp:taxon-name-part> <tp:taxon-name-part taxon-name-part-type="species">humilis</tp:taxon-name-part></tp:taxon-name> L.</comment></tp:nomenclature-citation><!--PageBreak--><tp:nomenclature-citation><tp:taxon-name><tp:taxon-name-part taxon-name-part-type="genus">Tournefortia</tp:taxon-name-part> <tp:taxon-name-part taxon-name-part-type="species">incana</tp:taxon-name-part></tp:taxon-name><comment> (G.Mey.) G.Don, Gen. Hist. 4: 368. 1838; non Lam. 1791. Type. Based on <tp:taxon-name><tp:taxon-name-part taxon-name-part-type="genus">Messerschmidia</tp:taxon-name-part> <tp:taxon-name-part taxon-name-part-type="species">incana</tp:taxon-name-part></tp:taxon-name> G.Mey.; nom. inval.</comment></tp:nomenclature-citation><tp:nomenclature-citation><tp:taxon-name><tp:taxon-name-part taxon-name-part-type="genus">Tournefortia</tp:taxon-name-part> <tp:taxon-name-part taxon-name-part-type="species">meyeri</tp:taxon-name-part></tp:taxon-name><comment> DC., Prodr. 9: 530. 1845. Type. Renaming of <tp:taxon-name><tp:taxon-name-part taxon-name-part-type="genus">Messerschmidia</tp:taxon-name-part> <tp:taxon-name-part taxon-name-part-type="species">incana</tp:taxon-name-part></tp:taxon-name> G. Mey.; nom. inval.</comment></tp:nomenclature-citation><tp:nomenclature-citation><tp:taxon-name><tp:taxon-name-part taxon-name-part-type="genus">Heliotropium</tp:taxon-name-part> <tp:taxon-name-part taxon-name-part-type="species">fruticosum</tp:taxon-name-part> <tp:taxon-name-part taxon-name-part-type="infraspecific-rank">var.</tp:taxon-name-part> <tp:taxon-name-part taxon-name-part-type="variety">ternatum</tp:taxon-name-part></tp:taxon-name><comment> (Vahl) DC., Prodr. 9: 542. 1845. Type. Based on <tp:taxon-name><tp:taxon-name-part taxon-name-part-type="genus">Heliotropium</tp:taxon-name-part> <tp:taxon-name-part taxon-name-part-type="species">ternatum</tp:taxon-name-part></tp:taxon-name> Vahl</comment></tp:nomenclature-citation><tp:nomenclature-citation><tp:taxon-name><tp:taxon-name-part taxon-name-part-type="genus">Heliotropium</tp:taxon-name-part> <tp:taxon-name-part taxon-name-part-type="species">oaxacanum</tp:taxon-name-part></tp:taxon-name><comment> DC., Prodr. 9: 543. 1845.</comment></tp:nomenclature-citation><tp:nomenclature-citation><tp:taxon-name><tp:taxon-name-part taxon-name-part-type="genus">Euploca</tp:taxon-name-part>
            <tp:taxon-name-part taxon-name-part-type="species">humilis</tp:taxon-name-part>
            <object-id xmlns:xlink="http://www.w3.org/1999/xlink" content-type="ipni" xlink:type="simple">urn:lsid:ipni.org:names:77153394-1</object-id>
          </tp:taxon-name><comment>Type. Mexico. Oaxaca, Aug 1834, <italic>Andrieux 205</italic> (holotype G-DC !; isotypes <named-content xmlns:xlink="http://www.w3.org/1999/xlink" content-type="dwc:institutional_code" xlink:type="simple">FI</named-content>-W n.v. [fragment <named-content xmlns:xlink="http://www.w3.org/1999/xlink" content-type="dwc:institutional_code" xlink:type="simple">GH</named-content> n.v.], P!, W n.v.).</comment></tp:nomenclature-citation><tp:nomenclature-citation><tp:taxon-name><tp:taxon-name-part taxon-name-part-type="genus">Heliophytum</tp:taxon-name-part> <tp:taxon-name-part taxon-name-part-type="species">passerinoides</tp:taxon-name-part></tp:taxon-name><comment> Klotzsch, in Rich. Schomburgk, Reis. Br.-Guiana 3: 1152. 1849 [“1848”]; nom. nud.</comment></tp:nomenclature-citation><tp:nomenclature-citation><tp:taxon-name><tp:taxon-name-part taxon-name-part-type="genus">Euploca</tp:taxon-name-part>
            <tp:taxon-name-part taxon-name-part-type="species">humilis</tp:taxon-name-part>
            <object-id xmlns:xlink="http://www.w3.org/1999/xlink" content-type="ipni" xlink:type="simple">urn:lsid:ipni.org:names:77153394-1</object-id>
          </tp:taxon-name><comment>Type. Based on Guyana. Rupununi: May 1842, <italic>Schomburgk 573</italic> (B†).</comment></tp:nomenclature-citation><tp:nomenclature-citation><tp:taxon-name><tp:taxon-name-part taxon-name-part-type="genus">Schleidenia</tp:taxon-name-part> <tp:taxon-name-part taxon-name-part-type="species">hispida</tp:taxon-name-part></tp:taxon-name><comment> (Kunth) Fresen., Fl. Bras. 8(1): 37. 1857. Type. Based on <tp:taxon-name><tp:taxon-name-part taxon-name-part-type="genus">Heliotropium</tp:taxon-name-part> <tp:taxon-name-part taxon-name-part-type="species">hispidum</tp:taxon-name-part></tp:taxon-name> Kunth</comment></tp:nomenclature-citation><tp:nomenclature-citation><tp:taxon-name><tp:taxon-name-part taxon-name-part-type="genus">Schleidenia</tp:taxon-name-part> <tp:taxon-name-part taxon-name-part-type="species">fumana</tp:taxon-name-part></tp:taxon-name><comment> Fresen., in Mart.: Fl. Bras. 8, 1: 40. 1857.</comment></tp:nomenclature-citation><tp:nomenclature-citation><tp:taxon-name><tp:taxon-name-part taxon-name-part-type="genus">Euploca</tp:taxon-name-part>
            <tp:taxon-name-part taxon-name-part-type="species">humilis</tp:taxon-name-part>
            <object-id xmlns:xlink="http://www.w3.org/1999/xlink" content-type="ipni" xlink:type="simple">urn:lsid:ipni.org:names:77153394-1</object-id>
          </tp:taxon-name><comment>Syntype. Brazil. Minas Gerais, <italic>Vauthier s.n.</italic> (G n.v.). Type : Brazil. “ad Formigas et Ribeirao Catinga”, <italic>Pohl 565 (= 3081 bzw. distr. nr. 1588)</italic> (lectotype, designated by <xref ref-type="bibr" rid="B15">Förther 1998</xref>, pg. 235: W n.v., photo <named-content xmlns:xlink="http://www.w3.org/1999/xlink" content-type="dwc:institutional_code" xlink:type="simple"><named-content content-type="dwc:institutional_code" xlink:type="simple">MSB</named-content></named-content>-55474; isotypes B† [photo F-17322, <named-content xmlns:xlink="http://www.w3.org/1999/xlink" content-type="dwc:institutional_code" xlink:type="simple">GH</named-content>!, <named-content xmlns:xlink="http://www.w3.org/1999/xlink" content-type="dwc:institutional_code" xlink:type="simple">NY</named-content>!, <named-content xmlns:xlink="http://www.w3.org/1999/xlink" content-type="dwc:institutional_code" xlink:type="simple">US</named-content>!], F-874797 n.v. [scan!], <named-content xmlns:xlink="http://www.w3.org/1999/xlink" content-type="dwc:institutional_code" xlink:type="simple">GH</named-content>, K!, M n.v., [as s.n.] W n.v.).</comment></tp:nomenclature-citation><tp:nomenclature-citation><tp:taxon-name><tp:taxon-name-part taxon-name-part-type="genus">Heliotropium</tp:taxon-name-part> <tp:taxon-name-part taxon-name-part-type="species">fumana</tp:taxon-name-part></tp:taxon-name><comment> (Fresen.) Gürke, in Engler and Prantl: Nat. Pflanzenf. 4, Abt. 3a: 97. 1893. Type. Based on <tp:taxon-name><tp:taxon-name-part taxon-name-part-type="genus">Schleidenia</tp:taxon-name-part> <tp:taxon-name-part taxon-name-part-type="species">fumana</tp:taxon-name-part></tp:taxon-name> Fresen.</comment></tp:nomenclature-citation><tp:nomenclature-citation><tp:taxon-name><tp:taxon-name-part taxon-name-part-type="genus">Heliotropium</tp:taxon-name-part> <tp:taxon-name-part taxon-name-part-type="species">mexicanum</tp:taxon-name-part></tp:taxon-name><comment> Greenm., Proc. Amer. Acad. Arts 33(25): 484. 1898; illegitimate: not Sessé &amp; Moç. 1888.</comment></tp:nomenclature-citation><tp:nomenclature-citation><tp:taxon-name><tp:taxon-name-part taxon-name-part-type="genus">Euploca</tp:taxon-name-part>
            <tp:taxon-name-part taxon-name-part-type="species">humilis</tp:taxon-name-part>
            <object-id xmlns:xlink="http://www.w3.org/1999/xlink" content-type="ipni" xlink:type="simple">urn:lsid:ipni.org:names:77153394-1</object-id>
          </tp:taxon-name><comment>Syntypes: Mexico. <italic>Dugès s.n.</italic>; <italic>Pelmer 31, 98</italic>; <italic>L.C. Smith 209, 391</italic>; <italic>Alvarez 750</italic>; <italic>Pringle 672</italic>6. Type. Mexico. Iron Mtn, near Durando, June 1897, <italic>Palmer 141</italic> (lectotype, designated by <xref ref-type="bibr" rid="B17">Frohlich 1981</xref>, pg. 100: <named-content xmlns:xlink="http://www.w3.org/1999/xlink" content-type="dwc:institutional_code" xlink:type="simple">GH</named-content> n.v.; isotypes <named-content xmlns:xlink="http://www.w3.org/1999/xlink" content-type="dwc:institutional_code" xlink:type="simple">BM</named-content> n.v., F n.v., M n.v., <named-content xmlns:xlink="http://www.w3.org/1999/xlink" content-type="dwc:institutional_code" xlink:type="simple">MICH</named-content> n.v. [scan!], <named-content xmlns:xlink="http://www.w3.org/1999/xlink" content-type="dwc:institutional_code" xlink:type="simple">MO</named-content>!, <named-content xmlns:xlink="http://www.w3.org/1999/xlink" content-type="dwc:institutional_code" xlink:type="simple">NY</named-content>!, S n.v., <named-content xmlns:xlink="http://www.w3.org/1999/xlink" content-type="dwc:institutional_code" xlink:type="simple">US</named-content>!).</comment></tp:nomenclature-citation><tp:nomenclature-citation><tp:taxon-name><tp:taxon-name-part taxon-name-part-type="genus">Heliotropium</tp:taxon-name-part> <tp:taxon-name-part taxon-name-part-type="species">strictissimum</tp:taxon-name-part></tp:taxon-name><comment> sensu N.E. Br. 1901; not A. DC. 1845.</comment></tp:nomenclature-citation><tp:nomenclature-citation><tp:taxon-name><tp:taxon-name-part taxon-name-part-type="genus">Heliotropium</tp:taxon-name-part> <tp:taxon-name-part taxon-name-part-type="species">ternatum</tp:taxon-name-part> <tp:taxon-name-part taxon-name-part-type="infraspecific-rank">var.</tp:taxon-name-part> <tp:taxon-name-part taxon-name-part-type="variety">fumana</tp:taxon-name-part></tp:taxon-name><comment> (Fresen.) I.M.Johnst., J. Arnold Arb. 16:62. 1935. Type. Based on <tp:taxon-name><tp:taxon-name-part taxon-name-part-type="genus">Schleidenia</tp:taxon-name-part> <tp:taxon-name-part taxon-name-part-type="species">fumana</tp:taxon-name-part></tp:taxon-name> Fresen.</comment></tp:nomenclature-citation><tp:nomenclature-citation><tp:taxon-name><tp:taxon-name-part taxon-name-part-type="genus">Heliotropium</tp:taxon-name-part> <tp:taxon-name-part taxon-name-part-type="species">greenmanii</tp:taxon-name-part></tp:taxon-name><comment> Wiggins, Contr. Dudley Herb. 4:22. 1950. Type. Based on <tp:taxon-name><tp:taxon-name-part taxon-name-part-type="genus">Heliotropium</tp:taxon-name-part> <tp:taxon-name-part taxon-name-part-type="species">mexicanum</tp:taxon-name-part></tp:taxon-name> Greenm.</comment></tp:nomenclature-citation><tp:nomenclature-citation><tp:taxon-name><tp:taxon-name-part taxon-name-part-type="genus">Euploca</tp:taxon-name-part> <tp:taxon-name-part taxon-name-part-type="species">ternata</tp:taxon-name-part></tp:taxon-name><comment> (Vahl) J.I.M.Melo &amp; Semir, Kew Bull. 64: 289. 2009. Type. Based on <tp:taxon-name><tp:taxon-name-part taxon-name-part-type="genus">Heliotropium</tp:taxon-name-part> <tp:taxon-name-part taxon-name-part-type="species">ternatum</tp:taxon-name-part></tp:taxon-name> Vahl</comment></tp:nomenclature-citation></tp:nomenclature-citation-list></tp:nomenclature><tp:treatment-sec sec-type="Type"><title>Type.</title><p>Based on <italic><tp:taxon-name><tp:taxon-name-part taxon-name-part-type="genus">Tournefortia</tp:taxon-name-part> <tp:taxon-name-part taxon-name-part-type="species">humilis</tp:taxon-name-part></tp:taxon-name></italic> L.</p></tp:treatment-sec><tp:treatment-sec sec-type="Description"><title>Description.</title><p>Suffrutescent herbs up to 30 cm tall; stems stiff, erect or decumbent, 10–50 cm long, with abundant, loosely appressed trichomes. Leaves: petiole subnul–2 mm long, thin; lamina lanceolate to linear, revolute, 0.5–3 × 0.1–0.8 cm, apex acute, base acute, margin +/- revolute, adaxially sericeous, abaxially tomentose, trichomes base very large and looking calcified. Inflorescences terminal or axillary, up to 20 cm long, stiff scorpioid cymes, single, peduncle 1–2 cm long, with scattered linear or narrowly elliptic bracts, 2–3 mm long, sericeous. Flower subsessile: pedicel 0.5–1 mm <!--PageBreak-->long, calyx 2–3 mm long, deeply lobed, lobes unequal, shorter than 1/2 the length of the corolla tube, becoming twice as large at maturity, sericeous in and out; corolla white, strigose outside, tube narrow, 2–2.7 mm long, throat yellow, lobes spreading, 1.3–2 mm long, ovate, sinuses rounded and plicate; stamens subsessile, anthers ovate with short, obtuse, hairy, apical long appendages which are apically joined; ovary globose, 0.3–0.4 mm diam., glabrous; style short but obvious, about 0.5 mm long; stigma about as large as the ovary, split at apex. Fruit depressed globose, 4–lobed, 1.5–1.8 mm diam., strigose or hirsute; nutlets 1–1.5 mm long.</p></tp:treatment-sec><tp:treatment-sec sec-type="Distribution"><title>Distribution.</title><p>Venezuela (Bolívar) and Guyana; also Central America, Mexico, and the West Indies Southward to southern Brazil.</p></tp:treatment-sec><tp:treatment-sec sec-type="Selected specimens studied"><title>Selected specimens studied.</title><p>
            <bold>Guyana</bold>: Potaro-Siparuni, Iwokrama, Kurupukari Falls, <named-content xmlns:xlink="http://www.w3.org/1999/xlink" content-type="dwc:verbatimCoordinates" xlink:type="simple">4°40'N, 58°40'W</named-content>, 100 m, 9 Dec 1994, <italic>Mutchnick 595</italic> (<named-content xmlns:xlink="http://www.w3.org/1999/xlink" content-type="dwc:institutional_code" xlink:type="simple">BRG</named-content>, <named-content xmlns:xlink="http://www.w3.org/1999/xlink" content-type="dwc:institutional_code" xlink:type="simple">CAY</named-content>, L, <named-content xmlns:xlink="http://www.w3.org/1999/xlink" content-type="dwc:institutional_code" xlink:type="simple">MO</named-content>, <named-content xmlns:xlink="http://www.w3.org/1999/xlink" content-type="dwc:institutional_code" xlink:type="simple">NY</named-content>, <named-content xmlns:xlink="http://www.w3.org/1999/xlink" content-type="dwc:institutional_code" xlink:type="simple">US</named-content>); Upper Takutu-Upper Essequibo, near Sand Creek, Baboon Hill, <named-content xmlns:xlink="http://www.w3.org/1999/xlink" content-type="dwc:verbatimCoordinates" xlink:type="simple">3°00'N, 59°31'W</named-content>, 120–150 m, 21 June 1989, <italic>Gillespie 1801</italic> (<named-content xmlns:xlink="http://www.w3.org/1999/xlink" content-type="dwc:institutional_code" xlink:type="simple">BRG</named-content>, <named-content xmlns:xlink="http://www.w3.org/1999/xlink" content-type="dwc:institutional_code" xlink:type="simple">CAY</named-content>, L, <named-content xmlns:xlink="http://www.w3.org/1999/xlink" content-type="dwc:institutional_code" xlink:type="simple">MO</named-content>, <named-content xmlns:xlink="http://www.w3.org/1999/xlink" content-type="dwc:institutional_code" xlink:type="simple">US</named-content>); near Sand Creek, Sep 1948, <italic>Wilson-Browne 128</italic> (<named-content xmlns:xlink="http://www.w3.org/1999/xlink" content-type="dwc:institutional_code" xlink:type="simple">NY</named-content>).</p></tp:treatment-sec><ref-list><ref id="B3"><mixed-citation xmlns:xlink="http://www.w3.org/1999/xlink" xlink:type="simple">
          <person-group><name name-style="western"><surname>Cafferty</surname><given-names>S</given-names></name><name name-style="western"><surname>Jarvis</surname><given-names>CE</given-names></name></person-group> (<year>2004</year>) <article-title>Typification of Linnaean plant names in <tp:taxon-name><tp:taxon-name-part taxon-name-part-type="family">Boraginaceae</tp:taxon-name-part></tp:taxon-name>.</article-title> <source>Taxon</source> <volume>53</volume>(<issue>3</issue>): <fpage>799</fpage>–<lpage>805</lpage>. doi: <ext-link xlink:type="simple" ext-link-type="doi" xlink:href="10.2307/4135454">10.2307/4135454</ext-link></mixed-citation></ref><ref id="B15"><mixed-citation xmlns:xlink="http://www.w3.org/1999/xlink" xlink:type="simple">
          <person-group><name name-style="western"><surname>Förther</surname><given-names>H</given-names></name></person-group> (<year>1998</year>) <article-title>Die infragenerische Gliederung der Gattung <italic><tp:taxon-name><tp:taxon-name-part taxon-name-part-type="genus">Heliotropium</tp:taxon-name-part></tp:taxon-name></italic> L. und ihre Stellung innerhalb der subfam. Heliotropioidea (Schrad.) Arn. (<tp:taxon-name><tp:taxon-name-part taxon-name-part-type="family">Boraginaceae</tp:taxon-name-part></tp:taxon-name>).</article-title> <source>Sendtnera</source> <volume>5</volume>: <fpage>35</fpage>–<lpage>241</lpage>. <ext-link xlink:type="simple" ext-link-type="uri" xlink:href="http://www.biodiversitylibrary.org/item/52056#page/1/mode/2up">http://www.biodiversitylibrary.org/item/52056#page/1/mode/2up</ext-link></mixed-citation></ref><ref id="B17"><mixed-citation xmlns:xlink="http://www.w3.org/1999/xlink" xlink:type="simple">
          <person-group><name name-style="western"><surname>Frohlich</surname><given-names>MW</given-names></name></person-group> (<year>1981</year>) <article-title><italic><tp:taxon-name><tp:taxon-name-part taxon-name-part-type="genus">Heliotropium</tp:taxon-name-part></tp:taxon-name></italic>.</article-title> In: <person-group><name name-style="western"><surname>Nash</surname><given-names>DL</given-names></name><name name-style="western"><surname>Moreno</surname><given-names>NP</given-names></name></person-group> (<role>Eds</role>) <issue-title>Boraginaceae.</issue-title> <source>Flora of Veracruz</source> <volume>18</volume>: <fpage>70</fpage>–<lpage>104</lpage>.</mixed-citation></ref></ref-list></tp:taxon-treatment>
