# Supplementary material for: Two new combinations in Euploca Nutt. (Heliotropiaceae, Boraginales) and a conspectus of the species of the Guiana Shield area
Source: PhytoKeys. 2016 Feb 25;(61):101–24. doi: 10.3897/phytokeys.61.6260 (PMC4816986; doi:10.3897/phytokeys.61.6260)
Supplement: XML Treatment for Euploca humistrata [file phytokeys.61.6260-treatment6.xml]

<!DOCTYPE tp:taxon-treatment
  PUBLIC "-//TaxonX//DTD Taxonomic Treatment Publishing DTD v0 20100105//EN" "tax-treatment-NSO.dtd">
<tp:taxon-treatment xmlns:tp="http://www.plazi.org/taxpub"><tp:treatment-meta><kwd-group><label>Taxon classification</label><kwd><named-content content-type="kingdom">Plantae</named-content></kwd><kwd><named-content content-type="order">Boraginales</named-content></kwd><kwd><named-content content-type="family">Heliotropiaceae</named-content></kwd></kwd-group><mixed-citation publication-type="journal"><person-group><name><surname>Feuillet</surname><given-names>Christian</given-names></name></person-group><article-title>Two new combinations in <italic><tp:taxon-name><tp:taxon-name-part taxon-name-part-type="genus">Euploca</tp:taxon-name-part></tp:taxon-name></italic> Nutt. (<tp:taxon-name><tp:taxon-name-part taxon-name-part-type="family">Heliotropiaceae</tp:taxon-name-part></tp:taxon-name>, <tp:taxon-name><tp:taxon-name-part taxon-name-part-type="order">Boraginales</tp:taxon-name-part></tp:taxon-name>) and a conspectus of the species of the Guiana Shield area</article-title><source>PhytoKeys</source><day>25</day><month>2</month><year>2016</year><volume>2016</volume><issue>61</issue><fpage>101</fpage><lpage>124</lpage><pub-id pub-id-type="doi">10.3897/phytokeys.61.6260</pub-id></mixed-citation></tp:treatment-meta><tp:nomenclature><tp:taxon-name><tp:taxon-name-part taxon-name-part-type="genus">Euploca</tp:taxon-name-part>
            <tp:taxon-name-part taxon-name-part-type="species">humistrata</tp:taxon-name-part>
          </tp:taxon-name><tp:taxon-authority>(Cham.) J.I.M.Melo &amp; Semir, 2009</tp:taxon-authority><xref ref-type="fig" rid="F1">Fig. 1</xref><tp:nomenclature-citation-list><tp:nomenclature-citation><tp:taxon-name><tp:taxon-name-part taxon-name-part-type="genus">Euploca</tp:taxon-name-part> <tp:taxon-name-part taxon-name-part-type="species">humistrata</tp:taxon-name-part></tp:taxon-name><comment> (Cham.) J.I.M.Melo &amp; Semir, Kew Bull. 64(2): 288. 2009</comment></tp:nomenclature-citation><tp:nomenclature-citation><tp:taxon-name><tp:taxon-name-part taxon-name-part-type="genus">Heliotropium</tp:taxon-name-part> <tp:taxon-name-part taxon-name-part-type="species">humistratum</tp:taxon-name-part></tp:taxon-name><comment> Cham., Linnaea 4: 462. 1829.</comment></tp:nomenclature-citation><tp:nomenclature-citation><tp:taxon-name><tp:taxon-name-part taxon-name-part-type="genus">Euploca</tp:taxon-name-part>
            <tp:taxon-name-part taxon-name-part-type="species">humistrata</tp:taxon-name-part>
          </tp:taxon-name><comment>Type [fide <xref ref-type="bibr" rid="B15">Förther 1998</xref>: 200]: Brazil. Minas Gerais: Faz de Piedade, 1818, <italic>Sellow s.n.</italic> (holotype <named-content xmlns:xlink="http://www.w3.org/1999/xlink" content-type="dwc:institutional_code" xlink:type="simple">LE</named-content> n.v.; isotypes B† [fragment <named-content xmlns:xlink="http://www.w3.org/1999/xlink" content-type="dwc:institutional_code" xlink:type="simple">GH</named-content> n.v.; photo F-17325, <named-content xmlns:xlink="http://www.w3.org/1999/xlink" content-type="dwc:institutional_code" xlink:type="simple">GH</named-content>, <named-content xmlns:xlink="http://www.w3.org/1999/xlink" content-type="dwc:institutional_code" xlink:type="simple">NY</named-content>, <named-content xmlns:xlink="http://www.w3.org/1999/xlink" content-type="dwc:institutional_code" xlink:type="simple">US</named-content>], G-DC!, <named-content xmlns:xlink="http://www.w3.org/1999/xlink" content-type="dwc:institutional_code" xlink:type="simple">HAL</named-content> n.v. [scan!], K!).</comment></tp:nomenclature-citation><tp:nomenclature-citation><tp:taxon-name><tp:taxon-name-part taxon-name-part-type="genus">Schleidenia</tp:taxon-name-part> <tp:taxon-name-part taxon-name-part-type="species">humistrata</tp:taxon-name-part></tp:taxon-name><comment> (Cham.) Fresen., Fl. Bras. 8(1): 34. 1857. Type: Based on <tp:taxon-name><tp:taxon-name-part taxon-name-part-type="genus">Heliotropium</tp:taxon-name-part> <tp:taxon-name-part taxon-name-part-type="species">humistratum</tp:taxon-name-part></tp:taxon-name> Cham.</comment></tp:nomenclature-citation></tp:nomenclature-citation-list></tp:nomenclature><tp:treatment-sec sec-type="Type"><title>Type.</title><p>Based on <italic><tp:taxon-name><tp:taxon-name-part taxon-name-part-type="genus">Heliotropium</tp:taxon-name-part> <tp:taxon-name-part taxon-name-part-type="species">humistratum</tp:taxon-name-part></tp:taxon-name></italic> Cham.</p></tp:treatment-sec><tp:treatment-sec sec-type="Distribution"><title>Distribution.</title><p>Prostrate herbs. Stems villose, trichomes hyaline, somewhat ferruginous around the nodes. Leaves: petiole short; lamina lanceolate, 0.5–0.8 × 0.15–0.2 cm, apex acute, base attenuate, margin entire, both surfaces villose. Inflorescence: solitary, supra-axillary flowers, on 1–1.5 mm long pedicel. Flowers: calyx as long as the corolla tube, lobes, 2.2–2.7 mm long at anthesis, puberulent on both sides; corolla tube yellow with white lobes, outside strigose, inside pubescent, tube more or less cylindric, lobes ovate with narrow sinuses, about 1 mm long; stamens sessile, anther with a small appendage; ovary ca. 0.3 mm diam., globose, glabrous; style lacking; stigma sessile, widely conical. Fruit on 1.2–2 mm long pedicel, subglobose, 1.5 mm diam., glabrous, rostrate; nutlets about 1.2 mm long.</p></tp:treatment-sec><tp:treatment-sec sec-type="Distribution"><title>Distribution.</title><p>Guyana; previously only known from a few localities outside the Guiana Shield, Brazil (Ceará, Goiás, Minas Gerais), Venezuela (Apure). In our area it is known only by GUYANA, Upper Takutu–Upper Essequibo, W of the Kanuku Mtns, savanna near Mountain Point, 27 Feb–5 Mar 1985, fl, <italic>C. Feuillet 1632</italic> (<named-content xmlns:xlink="http://www.w3.org/1999/xlink" content-type="dwc:institutional_code" xlink:type="simple">CAY</named-content>).</p></tp:treatment-sec><tp:treatment-sec sec-type="Notes"><title>Notes.</title><p>
            <xref ref-type="bibr" rid="B44">Melo and Semir (2009</xref>: 288) cited the type as “<italic>Oliveira 239</italic> (holotype <named-content xmlns:xlink="http://www.w3.org/1999/xlink" content-type="dwc:institutional_code" xlink:type="simple">BHCB</named-content>!; isotype <named-content xmlns:xlink="http://www.w3.org/1999/xlink" content-type="dwc:institutional_code" xlink:type="simple">BHMH</named-content>!)”. This is obviously a misunderstanding. <xref ref-type="bibr" rid="B45">Melo and Semir (2010</xref>: 117) cited the holotype, <italic>Sellow s.n.</italic>, as being at <named-content xmlns:xlink="http://www.w3.org/1999/xlink" content-type="dwc:institutional_code" xlink:type="simple">GH</named-content>. In fact at <named-content xmlns:xlink="http://www.w3.org/1999/xlink" content-type="dwc:institutional_code" xlink:type="simple">GH</named-content> is a fragment of the isotype, now destroyed, that was at B. <xref ref-type="bibr" rid="B15">Förther (1998</xref>: 200) cites the holotype at <named-content xmlns:xlink="http://www.w3.org/1999/xlink" content-type="dwc:institutional_code" xlink:type="simple">LE</named-content>.</p><fig id="F1" position="float" orientation="portrait"><label>Figure 1.</label><caption><p>
          <italic><tp:taxon-name><tp:taxon-name-part taxon-name-part-type="genus">Euploca</tp:taxon-name-part> <tp:taxon-name-part taxon-name-part-type="species">humistrata</tp:taxon-name-part></tp:taxon-name></italic>. Guyana, Upper Takutu-Upper Essequibo, Rupununi savanna, savanna near Mountain Point, 27 Feb–5 Mar 1985, <italic>Feuillet 1632</italic> (<named-content xmlns:xlink="http://www.w3.org/1999/xlink" content-type="dwc:institutional_code" xlink:type="simple">CAY</named-content>). Picture by Ingrid Lin at <named-content xmlns:xlink="http://www.w3.org/1999/xlink" content-type="dwc:institutional_code" xlink:type="simple">US</named-content>.</p></caption><graphic xmlns:xlink="http://www.w3.org/1999/xlink" xlink:href="phytokeys-061-101-g001.jpg" position="float" orientation="portrait" xlink:type="simple" id="oo_79813.jpg"/></fig></tp:treatment-sec><ref-list><ref id="B15"><mixed-citation xmlns:xlink="http://www.w3.org/1999/xlink" xlink:type="simple">
          <person-group><name name-style="western"><surname>Förther</surname><given-names>H</given-names></name></person-group> (<year>1998</year>) <article-title>Die infragenerische Gliederung der Gattung <italic><tp:taxon-name><tp:taxon-name-part taxon-name-part-type="genus">Heliotropium</tp:taxon-name-part></tp:taxon-name></italic> L. und ihre Stellung innerhalb der subfam. Heliotropioidea (Schrad.) Arn. (<tp:taxon-name><tp:taxon-name-part taxon-name-part-type="family">Boraginaceae</tp:taxon-name-part></tp:taxon-name>).</article-title> <source>Sendtnera</source> <volume>5</volume>: <fpage>35</fpage>–<lpage>241</lpage>. <ext-link xlink:type="simple" ext-link-type="uri" xlink:href="http://www.biodiversitylibrary.org/item/52056#page/1/mode/2up">http://www.biodiversitylibrary.org/item/52056#page/1/mode/2up</ext-link></mixed-citation></ref><ref id="B44"><mixed-citation xmlns:xlink="http://www.w3.org/1999/xlink" xlink:type="simple">
          <person-group><name name-style="western"><surname>Melo</surname><given-names>JIM</given-names></name><name name-style="western"><surname>Semir</surname><given-names>J</given-names></name></person-group> (<year>2009</year>) <article-title>Two new species and new combinations in <italic><tp:taxon-name><tp:taxon-name-part taxon-name-part-type="genus">Euploca</tp:taxon-name-part></tp:taxon-name></italic> (<tp:taxon-name><tp:taxon-name-part taxon-name-part-type="family">Heliotropiaceae</tp:taxon-name-part></tp:taxon-name>).</article-title> <source>Kew Bulletin</source> <volume>64</volume>(<issue>2</issue>): <fpage>285</fpage>–<lpage>289</lpage>. doi: <ext-link xlink:type="simple" ext-link-type="doi" xlink:href="10.1007/s12225-009-9109-3">10.1007/s12225-009-9109-3</ext-link></mixed-citation></ref><ref id="B45"><mixed-citation xmlns:xlink="http://www.w3.org/1999/xlink" xlink:type="simple">
          <person-group><name name-style="western"><surname>Melo</surname><given-names>JIM</given-names></name><name name-style="western"><surname>Semir</surname><given-names>J</given-names></name></person-group> (<year>2010</year>) <article-title>Taxonomia do gênero <italic><tp:taxon-name><tp:taxon-name-part taxon-name-part-type="genus">Euploca</tp:taxon-name-part></tp:taxon-name></italic> Nutt. (<tp:taxon-name><tp:taxon-name-part taxon-name-part-type="family">Heliotropiaceae</tp:taxon-name-part></tp:taxon-name>) no Brasil.</article-title> <source>Acta Botanica Brasilica</source> <volume>24</volume>(<issue>1</issue>): <fpage>111</fpage>–<lpage>132</lpage>. doi: <ext-link xlink:type="simple" ext-link-type="doi" xlink:href="10.1590/S0102-33062010000100012">10.1590/S0102-33062010000100012</ext-link></mixed-citation></ref></ref-list></tp:taxon-treatment>
