# Supplementary material for: Two new combinations in Euploca Nutt. (Heliotropiaceae, Boraginales) and a conspectus of the species of the Guiana Shield area
Source: PhytoKeys. 2016 Feb 25;(61):101–24. doi: 10.3897/phytokeys.61.6260 (PMC4816986; doi:10.3897/phytokeys.61.6260)
Supplement: XML Treatment for Euploca lagoensis [file phytokeys.61.6260-treatment7.xml]

<!DOCTYPE tp:taxon-treatment
  PUBLIC "-//TaxonX//DTD Taxonomic Treatment Publishing DTD v0 20100105//EN" "tax-treatment-NSO.dtd">
<tp:taxon-treatment xmlns:tp="http://www.plazi.org/taxpub"><tp:treatment-meta><kwd-group><label>Taxon classification</label><kwd><named-content content-type="kingdom">Plantae</named-content></kwd><kwd><named-content content-type="order">Boraginales</named-content></kwd><kwd><named-content content-type="family">Heliotropiaceae</named-content></kwd></kwd-group><mixed-citation publication-type="journal"><person-group><name><surname>Feuillet</surname><given-names>Christian</given-names></name></person-group><article-title>Two new combinations in <italic><tp:taxon-name><tp:taxon-name-part taxon-name-part-type="genus">Euploca</tp:taxon-name-part></tp:taxon-name></italic> Nutt. (<tp:taxon-name><tp:taxon-name-part taxon-name-part-type="family">Heliotropiaceae</tp:taxon-name-part></tp:taxon-name>, <tp:taxon-name><tp:taxon-name-part taxon-name-part-type="order">Boraginales</tp:taxon-name-part></tp:taxon-name>) and a conspectus of the species of the Guiana Shield area</article-title><source>PhytoKeys</source><day>25</day><month>2</month><year>2016</year><volume>2016</volume><issue>61</issue><fpage>101</fpage><lpage>124</lpage><pub-id pub-id-type="doi">10.3897/phytokeys.61.6260</pub-id></mixed-citation></tp:treatment-meta><tp:nomenclature><tp:taxon-name><tp:taxon-name-part taxon-name-part-type="genus">Euploca</tp:taxon-name-part>
            <tp:taxon-name-part taxon-name-part-type="species">lagoensis</tp:taxon-name-part>
          </tp:taxon-name><tp:taxon-authority>(Warm.) Diane &amp; Hilger, in Hilger and Diane, 2003</tp:taxon-authority><xref ref-type="fig" rid="F2">Fig. 2</xref><!--PageBreak--><!--PageBreak--><tp:nomenclature-citation-list><tp:nomenclature-citation><tp:taxon-name><tp:taxon-name-part taxon-name-part-type="genus">Euploca</tp:taxon-name-part> <tp:taxon-name-part taxon-name-part-type="species">lagoensis</tp:taxon-name-part></tp:taxon-name><comment> (Warm.) Diane &amp; Hilger, in Hilger and Diane: Bot. Jahrb. Syst. 125 (1): 48. 2003.</comment></tp:nomenclature-citation><tp:nomenclature-citation><tp:taxon-name><tp:taxon-name-part taxon-name-part-type="genus">Schleidenia</tp:taxon-name-part> <tp:taxon-name-part taxon-name-part-type="species">lagoensis</tp:taxon-name-part></tp:taxon-name><comment> Warm., Kjoeb. Vidensk. Meddel 1867: 15. 1868.</comment></tp:nomenclature-citation><tp:nomenclature-citation><tp:taxon-name><tp:taxon-name-part taxon-name-part-type="genus">Euploca</tp:taxon-name-part>
            <tp:taxon-name-part taxon-name-part-type="species">lagoensis</tp:taxon-name-part>
          </tp:taxon-name><comment>Type: Brazil. Minas Gerais: Lagoa Santa ad ripam lacus, 5 Nov 1864, <italic>Warming s.n.</italic> (holotype C n.v. [scan!; photos F-21971, M, <named-content xmlns:xlink="http://www.w3.org/1999/xlink" content-type="dwc:institutional_code" xlink:type="simple">MO</named-content>]; isotypes <named-content xmlns:xlink="http://www.w3.org/1999/xlink" content-type="dwc:institutional_code" xlink:type="simple">GH</named-content> n.v. [fragment], P! [scan!]).</comment></tp:nomenclature-citation><tp:nomenclature-citation><tp:taxon-name><tp:taxon-name-part taxon-name-part-type="genus">Schleidenia</tp:taxon-name-part> <tp:taxon-name-part taxon-name-part-type="species">subracemosa</tp:taxon-name-part></tp:taxon-name><comment> Warm., Kjoeb. Vidensk. Meddel 1867: 15. 1868.</comment></tp:nomenclature-citation><tp:nomenclature-citation><tp:taxon-name><tp:taxon-name-part taxon-name-part-type="genus">Euploca</tp:taxon-name-part>
            <tp:taxon-name-part taxon-name-part-type="species">lagoensis</tp:taxon-name-part>
          </tp:taxon-name><comment>Type: Brazil. Minas Gerais: Lagoa Santa, 28 Jan 1866, <italic>Warming s.n.</italic> (holotype C [photo F-21972, <named-content xmlns:xlink="http://www.w3.org/1999/xlink" content-type="dwc:institutional_code" xlink:type="simple">GH</named-content>, <named-content xmlns:xlink="http://www.w3.org/1999/xlink" content-type="dwc:institutional_code" xlink:type="simple">US</named-content>]; isotype P! [scan!]).</comment></tp:nomenclature-citation><tp:nomenclature-citation><tp:taxon-name><tp:taxon-name-part taxon-name-part-type="genus">Heliotropium</tp:taxon-name-part> <tp:taxon-name-part taxon-name-part-type="species">lagoense</tp:taxon-name-part></tp:taxon-name><comment> (Warm.) Gürke, in Engler and Prantl, Nat. Pflanzemf. 4(3a): 97. 1893. Type: Based on <tp:taxon-name><tp:taxon-name-part taxon-name-part-type="genus">Schleidenia</tp:taxon-name-part> <tp:taxon-name-part taxon-name-part-type="species">lagoensis</tp:taxon-name-part></tp:taxon-name> Warm.</comment></tp:nomenclature-citation><tp:nomenclature-citation><tp:taxon-name><tp:taxon-name-part taxon-name-part-type="genus">Heliotropium</tp:taxon-name-part> <tp:taxon-name-part taxon-name-part-type="species">trinitense</tp:taxon-name-part></tp:taxon-name><comment> Urb., Symb. Ant. 7(3): 350. 1912.</comment></tp:nomenclature-citation><tp:nomenclature-citation><tp:taxon-name><tp:taxon-name-part taxon-name-part-type="genus">Euploca</tp:taxon-name-part>
            <tp:taxon-name-part taxon-name-part-type="species">lagoensis</tp:taxon-name-part>
          </tp:taxon-name><comment>Type: Trinidad. in Piarco Savannah, 10 May 1895, <italic>Lunt 6030</italic> (holotype B †; lectotype, designated by <xref ref-type="bibr" rid="B15">Förther 1998</xref>, pg. 225: S n.v. [scan!]; isotypes [fragments of holotype <named-content xmlns:xlink="http://www.w3.org/1999/xlink" content-type="dwc:institutional_code" xlink:type="simple">GH</named-content> n.v. and lectotype <named-content xmlns:xlink="http://www.w3.org/1999/xlink" content-type="dwc:institutional_code" xlink:type="simple">GH</named-content> n.v.]).</comment></tp:nomenclature-citation></tp:nomenclature-citation-list></tp:nomenclature><tp:treatment-sec sec-type="Type"><title>Type.</title><p>Based on <italic><tp:taxon-name><tp:taxon-name-part taxon-name-part-type="genus">Schleidenia</tp:taxon-name-part> <tp:taxon-name-part taxon-name-part-type="species">lagoensis</tp:taxon-name-part></tp:taxon-name></italic> Warm.</p></tp:treatment-sec><tp:treatment-sec sec-type="Description"><title>Description.</title><p>Annual herbs, up to 15 cm tall, stems decumbent or prostrate, up to 30 cm long, glabrous or with scattered slender appressed trichomes. Leaves: petiole about 1 mm long, glabrous; lamina oblanceolate, 0.5–1.5 × 0.1–0.3 cm, apex acute to acuminate, base attenuate, margin entire, ciliate, adaxially glabrous, abaxially glabrous to puberulent. Flowers single, extra–axillary on leafy stems: pedicel up to 3 mm long, calyx of 5 lanceolate or cuneate, unequal lobes, 1.5–2.5 mm long at anthesis, puberulent in and out; corolla white, yellow at throat, tube swollen at base, 3–4 mm long, puberulent in and out, lobes ovate, 1–1.5 mm long, with sinus rounded, occasionally plaited with a minute lobule; stamens sessile, inserted about 0.5 mm from base, anthers joined, oblong, with an hairy apical appendage nearly as large as the anther; ovary obpyriform, about 0.5 mm diam.; style lacking or confused with the apex of the ovary; stigma sessile or subsessile, much larger at base; fruit rostrate, glabrous or nearly so, about 2 mm diam., obpyriform; nutlets ca. 1.5–2 mm long.</p></tp:treatment-sec><tp:treatment-sec sec-type="Distribution"><title>Distribution.</title><p>Venezuela (Bolívar), Surinam, French Guiana, and Brazil (Amazonas); also Greater Antilles and from Mexico to Brazil and eastern Bolivia. <italic><tp:taxon-name><tp:taxon-name-part taxon-name-part-type="genus">Euploca</tp:taxon-name-part> <tp:taxon-name-part taxon-name-part-type="species">lagoensis</tp:taxon-name-part></tp:taxon-name></italic> is new to French Guiana. I have seen only few specimens from the Guiana Shield.</p><!--PageBreak--><!--PageBreak--></tp:treatment-sec><tp:treatment-sec sec-type="Selected specimens studied"><title>Selected specimens studied.</title><p>
            <bold>Venezuela</bold>, Bolívar, near San Carlos, Laguna de la Culebra, 6 Apr 1925, fl, <italic>Pittier 11703</italic> (P). <bold>Surinam</bold>, In 1885, <italic>W.F.R. Suringar s.n.</italic> (L); <italic>Mennega 907</italic> (L). <bold>French Guiana</bold>, Savane Maillard, 6 km SE de Tonate-Macouria, <named-content xmlns:xlink="http://www.w3.org/1999/xlink" content-type="dwc:verbatimCoordinates" xlink:type="simple">4°58'N, 52°26'W</named-content>, 25 Nov 1999, <italic>Raynal-Roques and Jérémie 24694</italic> (<named-content xmlns:xlink="http://www.w3.org/1999/xlink" content-type="dwc:institutional_code" xlink:type="simple">CAY</named-content>, K, P, <named-content xmlns:xlink="http://www.w3.org/1999/xlink" content-type="dwc:institutional_code" xlink:type="simple">NY</named-content>).</p></tp:treatment-sec><tp:treatment-sec sec-type="Note"><title>Note.</title><p>
            <xref ref-type="bibr" rid="B45">Melo and Semir (2010)</xref> cited the holotype as being at M. I do not think there is a specimen at M, only a photograph. Furthermore, if Warming worked in Munich, it was about 7 years after he described <italic><tp:taxon-name><tp:taxon-name-part taxon-name-part-type="genus">Schleidenia</tp:taxon-name-part> <tp:taxon-name-part taxon-name-part-type="species">lagoensis</tp:taxon-name-part></tp:taxon-name></italic>. In the 1867 he was working in Copenhagen, I do not see any reason to reject <xref ref-type="bibr" rid="B15">Förther’s (1998)</xref> choice of the specimen at C as the holotype.</p><fig id="F2" position="float" orientation="portrait"><label>Figure 2.</label><caption><p>
          <italic><tp:taxon-name><tp:taxon-name-part taxon-name-part-type="genus">Euploca</tp:taxon-name-part> <tp:taxon-name-part taxon-name-part-type="species">lagoensis</tp:taxon-name-part></tp:taxon-name></italic>. French Guiana, SE of Tonate-Macouria, Savane Maillard, 25 Nov 1999, <italic>Raynal-Roques and Jérémie 24694</italic> (<named-content xmlns:xlink="http://www.w3.org/1999/xlink" content-type="dwc:institutional_code" xlink:type="simple">CAY</named-content>). (Picture by Piero Delprete at <named-content xmlns:xlink="http://www.w3.org/1999/xlink" content-type="dwc:institutional_code" xlink:type="simple">CAY</named-content>).</p></caption><graphic xmlns:xlink="http://www.w3.org/1999/xlink" xlink:href="phytokeys-061-101-g002.jpg" position="float" orientation="portrait" xlink:type="simple" id="oo_79814.jpg"/></fig></tp:treatment-sec><ref-list><ref id="B15"><mixed-citation xmlns:xlink="http://www.w3.org/1999/xlink" xlink:type="simple">
          <person-group><name name-style="western"><surname>Förther</surname><given-names>H</given-names></name></person-group> (<year>1998</year>) <article-title>Die infragenerische Gliederung der Gattung <italic><tp:taxon-name><tp:taxon-name-part taxon-name-part-type="genus">Heliotropium</tp:taxon-name-part></tp:taxon-name></italic> L. und ihre Stellung innerhalb der subfam. Heliotropioidea (Schrad.) Arn. (<tp:taxon-name><tp:taxon-name-part taxon-name-part-type="family">Boraginaceae</tp:taxon-name-part></tp:taxon-name>).</article-title> <source>Sendtnera</source> <volume>5</volume>: <fpage>35</fpage>–<lpage>241</lpage>. <ext-link xlink:type="simple" ext-link-type="uri" xlink:href="http://www.biodiversitylibrary.org/item/52056#page/1/mode/2up">http://www.biodiversitylibrary.org/item/52056#page/1/mode/2up</ext-link></mixed-citation></ref><ref id="B45"><mixed-citation xmlns:xlink="http://www.w3.org/1999/xlink" xlink:type="simple">
          <person-group><name name-style="western"><surname>Melo</surname><given-names>JIM</given-names></name><name name-style="western"><surname>Semir</surname><given-names>J</given-names></name></person-group> (<year>2010</year>) <article-title>Taxonomia do gênero <italic><tp:taxon-name><tp:taxon-name-part taxon-name-part-type="genus">Euploca</tp:taxon-name-part></tp:taxon-name></italic> Nutt. (<tp:taxon-name><tp:taxon-name-part taxon-name-part-type="family">Heliotropiaceae</tp:taxon-name-part></tp:taxon-name>) no Brasil.</article-title> <source>Acta Botanica Brasilica</source> <volume>24</volume>(<issue>1</issue>): <fpage>111</fpage>–<lpage>132</lpage>. doi: <ext-link xlink:type="simple" ext-link-type="doi" xlink:href="10.1590/S0102-33062010000100012">10.1590/S0102-33062010000100012</ext-link></mixed-citation></ref></ref-list></tp:taxon-treatment>
