# Supplementary material for: Two new combinations in Euploca Nutt. (Heliotropiaceae, Boraginales) and a conspectus of the species of the Guiana Shield area
Source: PhytoKeys. 2016 Feb 25;(61):101–24. doi: 10.3897/phytokeys.61.6260 (PMC4816986; doi:10.3897/phytokeys.61.6260)
Supplement: XML Treatment for Euploca polyphylla [file phytokeys.61.6260-treatment8.xml]

<!DOCTYPE tp:taxon-treatment
  PUBLIC "-//TaxonX//DTD Taxonomic Treatment Publishing DTD v0 20100105//EN" "tax-treatment-NSO.dtd">
<tp:taxon-treatment xmlns:tp="http://www.plazi.org/taxpub"><tp:treatment-meta><kwd-group><label>Taxon classification</label><kwd><named-content content-type="kingdom">Plantae</named-content></kwd><kwd><named-content content-type="order">Boraginales</named-content></kwd><kwd><named-content content-type="family">Heliotropiaceae</named-content></kwd></kwd-group><mixed-citation publication-type="journal"><person-group><name><surname>Feuillet</surname><given-names>Christian</given-names></name></person-group><article-title>Two new combinations in <italic><tp:taxon-name><tp:taxon-name-part taxon-name-part-type="genus">Euploca</tp:taxon-name-part></tp:taxon-name></italic> Nutt. (<tp:taxon-name><tp:taxon-name-part taxon-name-part-type="family">Heliotropiaceae</tp:taxon-name-part></tp:taxon-name>, <tp:taxon-name><tp:taxon-name-part taxon-name-part-type="order">Boraginales</tp:taxon-name-part></tp:taxon-name>) and a conspectus of the species of the Guiana Shield area</article-title><source>PhytoKeys</source><day>25</day><month>2</month><year>2016</year><volume>2016</volume><issue>61</issue><fpage>101</fpage><lpage>124</lpage><pub-id pub-id-type="doi">10.3897/phytokeys.61.6260</pub-id></mixed-citation></tp:treatment-meta><tp:nomenclature><tp:taxon-name><tp:taxon-name-part taxon-name-part-type="genus">Euploca</tp:taxon-name-part>
            <tp:taxon-name-part taxon-name-part-type="species">polyphylla</tp:taxon-name-part>
          </tp:taxon-name><tp:taxon-authority>(Lehm.) J.I.M.Melo &amp; Semir, 2009</tp:taxon-authority><tp:nomenclature-citation-list><tp:nomenclature-citation><tp:taxon-name><tp:taxon-name-part taxon-name-part-type="genus">Euploca</tp:taxon-name-part> <tp:taxon-name-part taxon-name-part-type="species">polyphylla</tp:taxon-name-part></tp:taxon-name><comment> (Lehm.) J.I.M.Melo &amp; Semir, Kew Bull. 64(2): 289. 2009.</comment></tp:nomenclature-citation><tp:nomenclature-citation><tp:taxon-name><tp:taxon-name-part taxon-name-part-type="genus">Heliotropium</tp:taxon-name-part> <tp:taxon-name-part taxon-name-part-type="species">polyphyllum</tp:taxon-name-part></tp:taxon-name><comment> Lehm., Neue Schriften Naturf. Ges. Halle 3(2): 9. 1817.</comment></tp:nomenclature-citation><tp:nomenclature-citation><tp:taxon-name><tp:taxon-name-part taxon-name-part-type="genus">Euploca</tp:taxon-name-part>
            <tp:taxon-name-part taxon-name-part-type="species">polyphylla</tp:taxon-name-part>
          </tp:taxon-name><comment>Type (fide <xref ref-type="bibr" rid="B15">Förther 1998</xref>: 214). Venezuela. near Orinoco, <italic>Humboldt s.n.</italic> (holotype <named-content xmlns:xlink="http://www.w3.org/1999/xlink" content-type="dwc:institutional_code" xlink:type="simple">MEL</named-content> 233310 n.v.; isotypes B-Willd 3252 n.v., P! [scan!], S 11-21939 n.v. [scan!]).</comment></tp:nomenclature-citation><tp:nomenclature-citation><tp:taxon-name><tp:taxon-name-part taxon-name-part-type="genus">Heliotropium</tp:taxon-name-part> <tp:taxon-name-part taxon-name-part-type="species">foliosum</tp:taxon-name-part></tp:taxon-name><comment> Roem. &amp; Schult., Syst. Veg. 4: 737. 1819.</comment></tp:nomenclature-citation><tp:nomenclature-citation><tp:taxon-name><tp:taxon-name-part taxon-name-part-type="genus">Euploca</tp:taxon-name-part>
            <tp:taxon-name-part taxon-name-part-type="species">polyphylla</tp:taxon-name-part>
          </tp:taxon-name><comment>Type. Venezuela. Orinoco, Apr 1800, <italic>Humboldt and Bonpland 808</italic> (holotype B-WILLD 3252-01 n.v.).</comment></tp:nomenclature-citation><tp:nomenclature-citation><tp:taxon-name><tp:taxon-name-part taxon-name-part-type="genus">Preslaea</tp:taxon-name-part> <tp:taxon-name-part taxon-name-part-type="species">linifolia</tp:taxon-name-part></tp:taxon-name><comment> A.St.-Hil., Voy. Distr. Diam. 2: 433. 1833.</comment></tp:nomenclature-citation><tp:nomenclature-citation><tp:taxon-name><tp:taxon-name-part taxon-name-part-type="genus">Euploca</tp:taxon-name-part>
            <tp:taxon-name-part taxon-name-part-type="species">polyphylla</tp:taxon-name-part>
          </tp:taxon-name><comment>Type. Brazil. Cabo Frio, <italic>St.-Hilaire 433</italic> (lectotype, designated by <xref ref-type="bibr" rid="B15">Förther 1998</xref>, pg. 234: P!; isotypes B †, M n.v., <named-content xmlns:xlink="http://www.w3.org/1999/xlink" content-type="dwc:institutional_code" xlink:type="simple">MPU</named-content>!, P! [2 sheets]).</comment></tp:nomenclature-citation><tp:nomenclature-citation><tp:taxon-name><tp:taxon-name-part taxon-name-part-type="genus">Heliotropium</tp:taxon-name-part> <tp:taxon-name-part taxon-name-part-type="species">bahiense</tp:taxon-name-part></tp:taxon-name><comment> DC., Prodr. 9: 544. 1845.</comment></tp:nomenclature-citation><tp:nomenclature-citation><tp:taxon-name><tp:taxon-name-part taxon-name-part-type="genus">Euploca</tp:taxon-name-part>
            <tp:taxon-name-part taxon-name-part-type="species">polyphylla</tp:taxon-name-part>
          </tp:taxon-name><comment>Syntype: Brazil. <italic>Blanchet 92</italic> (G n.v., <named-content xmlns:xlink="http://www.w3.org/1999/xlink" content-type="dwc:institutional_code" xlink:type="simple">NY</named-content>!, P!). Type. Brazil. Bahia, 1836, <italic>Salzmann 368</italic> (lectotype, designated by <xref ref-type="bibr" rid="B15">Förther 1998</xref>, pg. 181: G-DC n.v.; isotypes B †, F n.v., H n.v., <named-content xmlns:xlink="http://www.w3.org/1999/xlink" content-type="dwc:institutional_code" xlink:type="simple">HAL</named-content> n.v., K!, M n.v., <named-content xmlns:xlink="http://www.w3.org/1999/xlink" content-type="dwc:institutional_code" xlink:type="simple">MPU</named-content>!, P! [4 sheets]).</comment></tp:nomenclature-citation><tp:nomenclature-citation><tp:taxon-name><tp:taxon-name-part taxon-name-part-type="genus">Heliotropium</tp:taxon-name-part> <tp:taxon-name-part taxon-name-part-type="species">polyphyllum</tp:taxon-name-part> <tp:taxon-name-part taxon-name-part-type="infraspecific-rank">var.</tp:taxon-name-part> <tp:taxon-name-part taxon-name-part-type="variety">blanchetii</tp:taxon-name-part></tp:taxon-name><comment> DC., Prodr. 9: 544. 1845.</comment></tp:nomenclature-citation><tp:nomenclature-citation><tp:taxon-name><tp:taxon-name-part taxon-name-part-type="genus">Euploca</tp:taxon-name-part>
            <tp:taxon-name-part taxon-name-part-type="species">polyphylla</tp:taxon-name-part>
          </tp:taxon-name><comment>Type. Brazil. Bahia, Serra Jacobina, 1837, <italic>Blanchet 2651</italic> (lectotype, designated by <xref ref-type="bibr" rid="B15">Förther 1998</xref>, pg. 214: G-DC n.v.; isotypes B† [photo F-17340, <named-content xmlns:xlink="http://www.w3.org/1999/xlink" content-type="dwc:institutional_code" xlink:type="simple">GH</named-content>, <named-content xmlns:xlink="http://www.w3.org/1999/xlink" content-type="dwc:institutional_code" xlink:type="simple">NY</named-content>, <named-content xmlns:xlink="http://www.w3.org/1999/xlink" content-type="dwc:institutional_code" xlink:type="simple">US</named-content>], <named-content xmlns:xlink="http://www.w3.org/1999/xlink" content-type="dwc:institutional_code" xlink:type="simple">BM</named-content> n.v. [fragment <named-content xmlns:xlink="http://www.w3.org/1999/xlink" content-type="dwc:institutional_code" xlink:type="simple">GH</named-content> n.v.], <named-content xmlns:xlink="http://www.w3.org/1999/xlink" content-type="dwc:institutional_code" xlink:type="simple">BR</named-content> n.v., F-520830 n.v. [photo F-57735], <named-content xmlns:xlink="http://www.w3.org/1999/xlink" content-type="dwc:institutional_code" xlink:type="simple">FI</named-content>-W!, <named-content xmlns:xlink="http://www.w3.org/1999/xlink" content-type="dwc:institutional_code" xlink:type="simple">HAL</named-content> n.v., K! [scan !], <named-content xmlns:xlink="http://www.w3.org/1999/xlink" content-type="dwc:institutional_code" xlink:type="simple">LE</named-content> n.v., M n.v., <named-content xmlns:xlink="http://www.w3.org/1999/xlink" content-type="dwc:institutional_code" xlink:type="simple">NY</named-content>!, P! [2 sheets], <named-content xmlns:xlink="http://www.w3.org/1999/xlink" content-type="dwc:institutional_code" xlink:type="simple">TUB</named-content> n.v., <named-content xmlns:xlink="http://www.w3.org/1999/xlink" content-type="dwc:institutional_code" xlink:type="simple">US</named-content>-292391!, W-118162 n.v.).</comment></tp:nomenclature-citation><tp:nomenclature-citation><tp:taxon-name><tp:taxon-name-part taxon-name-part-type="genus">Schleidenia</tp:taxon-name-part> <tp:taxon-name-part taxon-name-part-type="species">linifolia</tp:taxon-name-part></tp:taxon-name><comment> (A.St.-Hil.) DC., Prodr. 9: 558. 1845. Type. Based on <tp:taxon-name><tp:taxon-name-part taxon-name-part-type="genus">Preslaea</tp:taxon-name-part> <tp:taxon-name-part taxon-name-part-type="species">linifolia</tp:taxon-name-part></tp:taxon-name> A.St.-Hil.</comment></tp:nomenclature-citation><tp:nomenclature-citation><tp:taxon-name><tp:taxon-name-part taxon-name-part-type="genus">Schleidenia</tp:taxon-name-part> <tp:taxon-name-part taxon-name-part-type="species">pubescens</tp:taxon-name-part></tp:taxon-name><comment> Fresen., Fl. Bras. 8(1): 35. 1857.</comment></tp:nomenclature-citation><tp:nomenclature-citation><tp:taxon-name><tp:taxon-name-part taxon-name-part-type="genus">Euploca</tp:taxon-name-part>
            <tp:taxon-name-part taxon-name-part-type="species">polyphylla</tp:taxon-name-part>
          </tp:taxon-name><comment>Type. Brazil. Rio de Janeiro, <italic>Gaudichaud [524</italic>] (lectotype, designated by <xref ref-type="bibr" rid="B15">Förther 1998</xref>, pg. 236: P!; isotype B†).</comment></tp:nomenclature-citation><tp:nomenclature-citation><tp:taxon-name><tp:taxon-name-part taxon-name-part-type="genus">Schleidenia</tp:taxon-name-part> <tp:taxon-name-part taxon-name-part-type="species">polyphylla</tp:taxon-name-part></tp:taxon-name><comment> (Lehm.) Fresen., Fl. Bras. 8(1): 36. 1857. Type. Based on <tp:taxon-name><tp:taxon-name-part taxon-name-part-type="genus">Heliotropium</tp:taxon-name-part> <tp:taxon-name-part taxon-name-part-type="species">polyphyllum</tp:taxon-name-part></tp:taxon-name> Lehm.</comment></tp:nomenclature-citation><tp:nomenclature-citation><tp:taxon-name><tp:taxon-name-part taxon-name-part-type="genus">Schleidenia</tp:taxon-name-part> <tp:taxon-name-part taxon-name-part-type="species">polyphylla</tp:taxon-name-part> <tp:taxon-name-part taxon-name-part-type="infraspecific-rank">var.</tp:taxon-name-part> <tp:taxon-name-part taxon-name-part-type="variety">blanchetii</tp:taxon-name-part></tp:taxon-name><comment> (DC.) Fresen., Fl. Bras. 8(1): 36. 1857. Type. Based on <tp:taxon-name><tp:taxon-name-part taxon-name-part-type="genus">Heliotropium</tp:taxon-name-part> <tp:taxon-name-part taxon-name-part-type="species">polyphyllum</tp:taxon-name-part> <tp:taxon-name-part taxon-name-part-type="infraspecific-rank">var.</tp:taxon-name-part> <tp:taxon-name-part taxon-name-part-type="variety">blanchetii</tp:taxon-name-part></tp:taxon-name> DC.</comment></tp:nomenclature-citation><tp:nomenclature-citation><tp:taxon-name><tp:taxon-name-part taxon-name-part-type="genus">Schleidenia</tp:taxon-name-part> <tp:taxon-name-part taxon-name-part-type="species">bahiensis</tp:taxon-name-part></tp:taxon-name><comment> (DC.) Fresen., Fl. Bras. 8(1): 43. 1857. Type. Based on <tp:taxon-name><tp:taxon-name-part taxon-name-part-type="genus">Heliotropium</tp:taxon-name-part> <tp:taxon-name-part taxon-name-part-type="species">bahiense</tp:taxon-name-part></tp:taxon-name> DC.</comment></tp:nomenclature-citation><!--PageBreak--><tp:nomenclature-citation><tp:taxon-name><tp:taxon-name-part taxon-name-part-type="genus">Heliotropium</tp:taxon-name-part> <tp:taxon-name-part taxon-name-part-type="species">polyphyllum</tp:taxon-name-part> <tp:taxon-name-part taxon-name-part-type="infraspecific-rank">var.</tp:taxon-name-part> <tp:taxon-name-part taxon-name-part-type="variety">laevenworthii</tp:taxon-name-part></tp:taxon-name><comment> A.Gray, Syn. Fl. N. Amer. 2(1): 185. 1878.</comment></tp:nomenclature-citation><tp:nomenclature-citation><tp:taxon-name><tp:taxon-name-part taxon-name-part-type="genus">Euploca</tp:taxon-name-part>
            <tp:taxon-name-part taxon-name-part-type="species">polyphylla</tp:taxon-name-part>
          </tp:taxon-name><comment>Syntypes: USA. Florida: Everglades, <italic>Leavenworth s.n.</italic>; <italic>Palmer s.n.</italic> (F). Type. USA. Florida: Everglades, 1877, <italic>Garber s.n.</italic> (lectotype, designated by <xref ref-type="bibr" rid="B15">Förther 1998</xref>, pg. 214: <named-content xmlns:xlink="http://www.w3.org/1999/xlink" content-type="dwc:institutional_code" xlink:type="simple">GH</named-content> n.v.; isotype K n.v. [scan!]).</comment></tp:nomenclature-citation><tp:nomenclature-citation><tp:taxon-name><tp:taxon-name-part taxon-name-part-type="genus">Heliotropium</tp:taxon-name-part> <tp:taxon-name-part taxon-name-part-type="species">pubescens</tp:taxon-name-part></tp:taxon-name><comment> (Fresen.) Gürke, in Engler and Prantl, Nat. Pflanzenfam. 4(3a): 97. 1893. Type. Based on <tp:taxon-name><tp:taxon-name-part taxon-name-part-type="genus">Schleidenia</tp:taxon-name-part> <tp:taxon-name-part taxon-name-part-type="species">pubescens</tp:taxon-name-part></tp:taxon-name> Fresen.</comment></tp:nomenclature-citation><tp:nomenclature-citation><tp:taxon-name><tp:taxon-name-part taxon-name-part-type="genus">Heliotropium</tp:taxon-name-part> <tp:taxon-name-part taxon-name-part-type="species">linifolium</tp:taxon-name-part></tp:taxon-name><comment> (A.St.-Hil.) Gürke, in Engler and Prantl, Nat. Pflanzenfam. 4(3a): 97. 1893; illegitimate: not Lehm. 1818. Type. Based on <tp:taxon-name><tp:taxon-name-part taxon-name-part-type="genus">Preslaea</tp:taxon-name-part> <tp:taxon-name-part taxon-name-part-type="species">linifolia</tp:taxon-name-part></tp:taxon-name> A.St.-Hil.</comment></tp:nomenclature-citation><tp:nomenclature-citation><tp:taxon-name><tp:taxon-name-part taxon-name-part-type="genus">Heliotropium</tp:taxon-name-part> <tp:taxon-name-part taxon-name-part-type="species">laevenworthii</tp:taxon-name-part></tp:taxon-name><comment> (A.Gray) Small, Fl. S. E. U.S.: 1006. 1903. Type. Based on <tp:taxon-name><tp:taxon-name-part taxon-name-part-type="genus">Heliotropium</tp:taxon-name-part> <tp:taxon-name-part taxon-name-part-type="species">polyphyllum</tp:taxon-name-part> <tp:taxon-name-part taxon-name-part-type="infraspecific-rank">var.</tp:taxon-name-part> <tp:taxon-name-part taxon-name-part-type="variety">laevenworthii</tp:taxon-name-part></tp:taxon-name> A.Gray</comment></tp:nomenclature-citation><tp:nomenclature-citation><tp:taxon-name><tp:taxon-name-part taxon-name-part-type="genus">Heliotropium</tp:taxon-name-part> <tp:taxon-name-part taxon-name-part-type="species">horizontale</tp:taxon-name-part></tp:taxon-name><comment> Small, Bull. New York Bot. Gard. 3: 435. 1905.</comment></tp:nomenclature-citation><tp:nomenclature-citation><tp:taxon-name><tp:taxon-name-part taxon-name-part-type="genus">Euploca</tp:taxon-name-part>
            <tp:taxon-name-part taxon-name-part-type="species">polyphylla</tp:taxon-name-part>
          </tp:taxon-name><comment>Type. USA. Florida: 9–12 Nov 1903, <italic>Small and Carter 742</italic> (holotype <named-content xmlns:xlink="http://www.w3.org/1999/xlink" content-type="dwc:institutional_code" xlink:type="simple">NY</named-content>! [photo <named-content xmlns:xlink="http://www.w3.org/1999/xlink" content-type="dwc:institutional_code" xlink:type="simple">GH</named-content>]; isotypes F n.v., <named-content xmlns:xlink="http://www.w3.org/1999/xlink" content-type="dwc:institutional_code" xlink:type="simple">GH</named-content> n.v. [fragment], <named-content xmlns:xlink="http://www.w3.org/1999/xlink" content-type="dwc:institutional_code" xlink:type="simple">US</named-content>!).</comment></tp:nomenclature-citation><tp:nomenclature-citation><tp:taxon-name><tp:taxon-name-part taxon-name-part-type="genus">Heliotropium</tp:taxon-name-part> <tp:taxon-name-part taxon-name-part-type="species">polyphyllum</tp:taxon-name-part> <tp:taxon-name-part taxon-name-part-type="infraspecific-rank">var.</tp:taxon-name-part> <tp:taxon-name-part taxon-name-part-type="variety">horizontale</tp:taxon-name-part></tp:taxon-name><comment> (Small) R.W.Long, Rhodora 72: 33. 1970. Type. Based on <tp:taxon-name><tp:taxon-name-part taxon-name-part-type="genus">Heliotropium</tp:taxon-name-part> <tp:taxon-name-part taxon-name-part-type="species">horizontale</tp:taxon-name-part></tp:taxon-name> Small</comment></tp:nomenclature-citation></tp:nomenclature-citation-list></tp:nomenclature><tp:treatment-sec sec-type="Type"><title>Type.</title><p>Based on <italic><tp:taxon-name><tp:taxon-name-part taxon-name-part-type="genus">Heliotropium</tp:taxon-name-part> <tp:taxon-name-part taxon-name-part-type="species">polyphyllum</tp:taxon-name-part></tp:taxon-name></italic> Lehm.</p></tp:treatment-sec><tp:treatment-sec sec-type="Description"><title>Description.</title><p>Herb or subshrub. Stems prostrate or decumbent, sericeous. Leaves alternate or subopposite: petiole 0.03–0.1 cm long, sericeous; lamina narrow lanceolate or oblanceolate, 0.6–1.3 × 0.1–0.2 cm, apex acute, base cuneate, margin entire, both surfaces sericeous. Inflorescences single or paired, cymose, 1–15 cm long, bracts ovate, 0.3–0.4 cm long, sericeous inside, glabrous outside. Flower sub–sessile: calyx slightly shorter than the corolla tube, lobes, 3–4 mm long at anthesis, glabrous inside, sericeous outside; corolla yellow or white, tubular, outside sericeous, inside sericeous at throat, tube widened in the middle, lobes ovate-deltoid, with narrow sinuses, 2.5–3 mm long; stamens subsessile, anther with a long appendage; ovary subglobose, 4-sulcate, glabrous; style 0.3–0.6 mm long; stigma conical. Fruit subglobose, entirely covered by the calyx; nutlets almost 1.5 mm diam.</p></tp:treatment-sec><tp:treatment-sec sec-type="Distribution"><title>Distribution.</title><p>Venezuela (Bolívar), Brazil (Amapá, Amazonas, Pará); also USA (Florida), Bahamas, Venezuela, eastern Brazil.</p></tp:treatment-sec><ref-list><ref id="B15"><mixed-citation xmlns:xlink="http://www.w3.org/1999/xlink" xlink:type="simple">
          <person-group><name name-style="western"><surname>Förther</surname><given-names>H</given-names></name></person-group> (<year>1998</year>) <article-title>Die infragenerische Gliederung der Gattung <italic><tp:taxon-name><tp:taxon-name-part taxon-name-part-type="genus">Heliotropium</tp:taxon-name-part></tp:taxon-name></italic> L. und ihre Stellung innerhalb der subfam. Heliotropioidea (Schrad.) Arn. (<tp:taxon-name><tp:taxon-name-part taxon-name-part-type="family">Boraginaceae</tp:taxon-name-part></tp:taxon-name>).</article-title> <source>Sendtnera</source> <volume>5</volume>: <fpage>35</fpage>–<lpage>241</lpage>. <ext-link xlink:type="simple" ext-link-type="uri" xlink:href="http://www.biodiversitylibrary.org/item/52056#page/1/mode/2up">http://www.biodiversitylibrary.org/item/52056#page/1/mode/2up</ext-link></mixed-citation></ref></ref-list></tp:taxon-treatment>
