# Supplementary material for: Two new combinations in Euploca Nutt. (Heliotropiaceae, Boraginales) and a conspectus of the species of the Guiana Shield area
Source: PhytoKeys. 2016 Feb 25;(61):101–24. doi: 10.3897/phytokeys.61.6260 (PMC4816986; doi:10.3897/phytokeys.61.6260)
Supplement: XML Treatment for Euploca procumbens [file phytokeys.61.6260-treatment9.xml]

<!DOCTYPE tp:taxon-treatment
  PUBLIC "-//TaxonX//DTD Taxonomic Treatment Publishing DTD v0 20100105//EN" "tax-treatment-NSO.dtd">
<tp:taxon-treatment xmlns:tp="http://www.plazi.org/taxpub"><tp:treatment-meta><kwd-group><label>Taxon classification</label><kwd><named-content content-type="kingdom">Plantae</named-content></kwd><kwd><named-content content-type="order">Boraginales</named-content></kwd><kwd><named-content content-type="family">Heliotropiaceae</named-content></kwd></kwd-group><mixed-citation publication-type="journal"><person-group><name><surname>Feuillet</surname><given-names>Christian</given-names></name></person-group><article-title>Two new combinations in <italic><tp:taxon-name><tp:taxon-name-part taxon-name-part-type="genus">Euploca</tp:taxon-name-part></tp:taxon-name></italic> Nutt. (<tp:taxon-name><tp:taxon-name-part taxon-name-part-type="family">Heliotropiaceae</tp:taxon-name-part></tp:taxon-name>, <tp:taxon-name><tp:taxon-name-part taxon-name-part-type="order">Boraginales</tp:taxon-name-part></tp:taxon-name>) and a conspectus of the species of the Guiana Shield area</article-title><source>PhytoKeys</source><day>25</day><month>2</month><year>2016</year><volume>2016</volume><issue>61</issue><fpage>101</fpage><lpage>124</lpage><pub-id pub-id-type="doi">10.3897/phytokeys.61.6260</pub-id></mixed-citation></tp:treatment-meta><tp:nomenclature><tp:taxon-name><tp:taxon-name-part taxon-name-part-type="genus">Euploca</tp:taxon-name-part>
            <tp:taxon-name-part taxon-name-part-type="species">procumbens</tp:taxon-name-part>
          </tp:taxon-name><tp:taxon-authority>(Mill.) Diane &amp; Hilger, in Hilger and Diane, 2003</tp:taxon-authority><tp:nomenclature-citation-list><tp:nomenclature-citation><tp:taxon-name><tp:taxon-name-part taxon-name-part-type="genus">Euploca</tp:taxon-name-part> <tp:taxon-name-part taxon-name-part-type="species">procumbens</tp:taxon-name-part></tp:taxon-name><comment> (Mill.) Diane &amp; Hilger, in Hilger and Diane: Bot. Jahrb. Syst. 125 (1): 48. 2003.</comment></tp:nomenclature-citation><tp:nomenclature-citation><tp:taxon-name><tp:taxon-name-part taxon-name-part-type="genus">Heliotropium</tp:taxon-name-part> <tp:taxon-name-part taxon-name-part-type="species">procumbens</tp:taxon-name-part></tp:taxon-name><comment> Mill., Gard. Dict. ed. 8, <tp:taxon-name><tp:taxon-name-part taxon-name-part-type="genus">Heliotropium</tp:taxon-name-part></tp:taxon-name> n°10. 1768.</comment></tp:nomenclature-citation><tp:nomenclature-citation><tp:taxon-name><tp:taxon-name-part taxon-name-part-type="genus">Euploca</tp:taxon-name-part>
            <tp:taxon-name-part taxon-name-part-type="species">procumbens</tp:taxon-name-part>
          </tp:taxon-name><comment>Type. Jamaica. <italic>herb. Miller (coll. Houston?) s.n.</italic> (lectotype, designated by <xref ref-type="bibr" rid="B24">Howard 1989</xref>, pg. 204: <named-content xmlns:xlink="http://www.w3.org/1999/xlink" content-type="dwc:institutional_code" xlink:type="simple">BM</named-content> n.v. [photo <named-content xmlns:xlink="http://www.w3.org/1999/xlink" content-type="dwc:institutional_code" xlink:type="simple">GH</named-content>!]).</comment></tp:nomenclature-citation><tp:nomenclature-citation><tp:taxon-name><tp:taxon-name-part taxon-name-part-type="genus">Heliotropium</tp:taxon-name-part> <tp:taxon-name-part taxon-name-part-type="species">americanum</tp:taxon-name-part></tp:taxon-name><comment> Mill., Gard. Dict. ed. 8, <tp:taxon-name><tp:taxon-name-part taxon-name-part-type="genus">Heliotropium</tp:taxon-name-part></tp:taxon-name> n°11. 1768.</comment></tp:nomenclature-citation><!--PageBreak--><tp:nomenclature-citation><tp:taxon-name><tp:taxon-name-part taxon-name-part-type="genus">Euploca</tp:taxon-name-part>
            <tp:taxon-name-part taxon-name-part-type="species">procumbens</tp:taxon-name-part>
          </tp:taxon-name><comment>Type. Mexico. Vera Cruz, 1731, <italic>Houston s.n.</italic> (lectotype, designated by <xref ref-type="bibr" rid="B15">Förther 1998</xref>, pg. 178: <named-content xmlns:xlink="http://www.w3.org/1999/xlink" content-type="dwc:institutional_code" xlink:type="simple">BM</named-content> n.v.).</comment></tp:nomenclature-citation><tp:nomenclature-citation><tp:taxon-name><tp:taxon-name-part taxon-name-part-type="genus">Heliotropium</tp:taxon-name-part> <tp:taxon-name-part taxon-name-part-type="species">inundatum</tp:taxon-name-part></tp:taxon-name><comment> Sw., Prodr. 40. 1788.</comment></tp:nomenclature-citation><tp:nomenclature-citation><tp:taxon-name><tp:taxon-name-part taxon-name-part-type="genus">Euploca</tp:taxon-name-part>
            <tp:taxon-name-part taxon-name-part-type="species">procumbens</tp:taxon-name-part>
          </tp:taxon-name><comment>Type (fide <xref ref-type="bibr" rid="B15">Förther 1998</xref>: 201). Jamaica. “insulae caribaeae”, probably a <italic>Swartz coll.</italic> (holotype S?).</comment></tp:nomenclature-citation><tp:nomenclature-citation><tp:taxon-name><tp:taxon-name-part taxon-name-part-type="genus">Heliotropium</tp:taxon-name-part> <tp:taxon-name-part taxon-name-part-type="species">decumbens</tp:taxon-name-part></tp:taxon-name><comment> Lehm., Neue Schr. Naturf. Ges. Halle 3(2): 16. 1817. Type. Venezuela. Sucre: Cumana, <italic>Humboldt and Bonpland 57</italic> (lectotype, designated by <xref ref-type="bibr" rid="B15">Förther 1998</xref>, pg. 190; B-WILLD 3239! [scan!]; isotypes <named-content xmlns:xlink="http://www.w3.org/1999/xlink" content-type="dwc:institutional_code" xlink:type="simple">MEL</named-content> n.v., <named-content xmlns:xlink="http://www.w3.org/1999/xlink" content-type="dwc:institutional_code" xlink:type="simple">HAL</named-content> n.v. [scan!], P! [2 sheets; scans!], P-Bonpl!) [same type collection as <tp:taxon-name><tp:taxon-name-part taxon-name-part-type="genus">Heliotropium</tp:taxon-name-part> <tp:taxon-name-part taxon-name-part-type="species">procumbens</tp:taxon-name-part></tp:taxon-name> Kunth (below), but different holotype].</comment></tp:nomenclature-citation><tp:nomenclature-citation><tp:taxon-name><tp:taxon-name-part taxon-name-part-type="genus">Heliotropium</tp:taxon-name-part> <tp:taxon-name-part taxon-name-part-type="species">canescens</tp:taxon-name-part></tp:taxon-name><comment> Lehm., Pl. Asperif. Nucif. 38. 1818; illegitimate: not <xref ref-type="bibr" rid="B48">Moench 1794</xref>.</comment></tp:nomenclature-citation><tp:nomenclature-citation><tp:taxon-name><tp:taxon-name-part taxon-name-part-type="genus">Euploca</tp:taxon-name-part>
            <tp:taxon-name-part taxon-name-part-type="species">procumbens</tp:taxon-name-part>
          </tp:taxon-name><comment>Type. Brazil. <italic>Sieber pro Hoffmannsegg s.n.</italic> (holotype B-WILLD 3242 n.v.; isotypes <named-content xmlns:xlink="http://www.w3.org/1999/xlink" content-type="dwc:institutional_code" xlink:type="simple">MEL</named-content> 233279 n.v., <named-content xmlns:xlink="http://www.w3.org/1999/xlink" content-type="dwc:institutional_code" xlink:type="simple">HAL</named-content> 71587 n.v. [scan!], P! [scan!], S n.v. [scan!]).</comment></tp:nomenclature-citation><tp:nomenclature-citation><tp:taxon-name><tp:taxon-name-part taxon-name-part-type="genus">Heliotropium</tp:taxon-name-part> <tp:taxon-name-part taxon-name-part-type="species">procumbens</tp:taxon-name-part></tp:taxon-name><comment> Kunth, Nov. Gen. Sp. (quarto ed.) 3: 88. 1818; nom. illeg. non Mill. 1768 + homotypic (different holo-) with <tp:taxon-name><tp:taxon-name-part taxon-name-part-type="genus">Heliotropium</tp:taxon-name-part> <tp:taxon-name-part taxon-name-part-type="species">decumbens</tp:taxon-name-part></tp:taxon-name> Lehm. 1817. Type. Venezuela. Sucre: Cumana, <italic>Humboldt and Bonpland 57</italic> (holotype P-Bonpl!; isotypes <named-content xmlns:xlink="http://www.w3.org/1999/xlink" content-type="dwc:institutional_code" xlink:type="simple">MEL</named-content> n.v., <named-content xmlns:xlink="http://www.w3.org/1999/xlink" content-type="dwc:institutional_code" xlink:type="simple">HAL</named-content> n.v., P! [2 sheets], B-WILLD 3239!) [same type collection as <tp:taxon-name><tp:taxon-name-part taxon-name-part-type="genus">Heliotropium</tp:taxon-name-part> <tp:taxon-name-part taxon-name-part-type="species">decumbens</tp:taxon-name-part></tp:taxon-name> Lehm. (above), but different holotype].</comment></tp:nomenclature-citation><tp:nomenclature-citation><tp:taxon-name><tp:taxon-name-part taxon-name-part-type="genus">Heliotropium</tp:taxon-name-part> <tp:taxon-name-part taxon-name-part-type="species">canescens</tp:taxon-name-part></tp:taxon-name><comment> Kunth, Nov. Gen. Sp. (quarto ed.) 3: 88. 1818; nom. illeg. non <xref ref-type="bibr" rid="B48">Moench. 1794</xref>: 415.</comment></tp:nomenclature-citation><tp:nomenclature-citation><tp:taxon-name><tp:taxon-name-part taxon-name-part-type="genus">Euploca</tp:taxon-name-part>
            <tp:taxon-name-part taxon-name-part-type="species">procumbens</tp:taxon-name-part>
          </tp:taxon-name><comment>Type. Venezuela. near Cumana, <italic>Humboldt 58</italic> (holotype P!; isotype B-WILLD 3240/1!).</comment></tp:nomenclature-citation><tp:nomenclature-citation><tp:taxon-name><tp:taxon-name-part taxon-name-part-type="genus">Heliotropium</tp:taxon-name-part> <tp:taxon-name-part taxon-name-part-type="species">cinereum</tp:taxon-name-part></tp:taxon-name><comment> Kunth, Nov. Gen. Sp. (quarto ed.) 3: 89. 1818. Type. Venezuela. [Apure:] bank of the Apures, propre Arichuna, Mar, <italic>Bonpland and Humboldt 1202</italic> (holotype P-Bonpl.!; isotypes B-WILLD 3240/2!, F n.v., P! [2 sheets]). [Same type collection as <tp:taxon-name><tp:taxon-name-part taxon-name-part-type="genus">Heliotropium</tp:taxon-name-part> <tp:taxon-name-part taxon-name-part-type="species">humboldtianum</tp:taxon-name-part></tp:taxon-name> below, but different holotype]</comment></tp:nomenclature-citation><tp:nomenclature-citation><tp:taxon-name><tp:taxon-name-part taxon-name-part-type="genus">Heliotropium</tp:taxon-name-part> <tp:taxon-name-part taxon-name-part-type="species">humboldtianum</tp:taxon-name-part></tp:taxon-name><comment> Roem. &amp; Schult., Syst. Veg. 4: 737. 1819. Type. Venezuela. [Apure:] bank of the Apures, propre Arichuna, Mar, <italic>Bonpland and Humboldt 1202</italic> (lectotype, designated by <xref ref-type="bibr" rid="B15">Förther 1998</xref>, pg. 200: B-WILLD 3240/2!; isotypes F n.v., P! [2 sheets], P-Bonpl!). [Same type collection as <tp:taxon-name><tp:taxon-name-part taxon-name-part-type="genus">Heliotropium</tp:taxon-name-part> <tp:taxon-name-part taxon-name-part-type="species">cinereum</tp:taxon-name-part></tp:taxon-name> above, but different holotype]</comment></tp:nomenclature-citation><tp:nomenclature-citation><tp:taxon-name><tp:taxon-name-part taxon-name-part-type="genus">Heliotropium</tp:taxon-name-part> <tp:taxon-name-part taxon-name-part-type="species">brasilianum</tp:taxon-name-part></tp:taxon-name><comment> Roth, Nov. Pl. Sp.: 103. 1821.</comment></tp:nomenclature-citation><tp:nomenclature-citation><tp:taxon-name><tp:taxon-name-part taxon-name-part-type="genus">Euploca</tp:taxon-name-part>
            <tp:taxon-name-part taxon-name-part-type="species">procumbens</tp:taxon-name-part>
          </tp:taxon-name><comment>Type. Brazil. <italic>Mertens s.n.</italic> (holotype B † [photo F-17314, <named-content xmlns:xlink="http://www.w3.org/1999/xlink" content-type="dwc:institutional_code" xlink:type="simple">GH</named-content>, <named-content xmlns:xlink="http://www.w3.org/1999/xlink" content-type="dwc:institutional_code" xlink:type="simple">NY</named-content>, <named-content xmlns:xlink="http://www.w3.org/1999/xlink" content-type="dwc:institutional_code" xlink:type="simple">US</named-content>]).</comment></tp:nomenclature-citation><tp:nomenclature-citation><tp:taxon-name><tp:taxon-name-part taxon-name-part-type="genus">Heliotropium</tp:taxon-name-part> <tp:taxon-name-part taxon-name-part-type="species">riparium</tp:taxon-name-part></tp:taxon-name><comment> Mart. ex Colla, Herb. Pedem. 4: 226. 1835.</comment></tp:nomenclature-citation><tp:nomenclature-citation><tp:taxon-name><tp:taxon-name-part taxon-name-part-type="genus">Euploca</tp:taxon-name-part>
            <tp:taxon-name-part taxon-name-part-type="species">procumbens</tp:taxon-name-part>
          </tp:taxon-name><comment>Type. Brazil. Rio Belmonte, <italic>Martius s.n.</italic> (holotype <named-content xmlns:xlink="http://www.w3.org/1999/xlink" content-type="dwc:institutional_code" xlink:type="simple">TO</named-content> n.v.; isotypes <named-content xmlns:xlink="http://www.w3.org/1999/xlink" content-type="dwc:institutional_code" xlink:type="simple">BM</named-content> n.v., <named-content xmlns:xlink="http://www.w3.org/1999/xlink" content-type="dwc:institutional_code" xlink:type="simple">BR</named-content> n.v., K!).</comment></tp:nomenclature-citation><tp:nomenclature-citation><tp:taxon-name><tp:taxon-name-part taxon-name-part-type="genus">Heliotropium</tp:taxon-name-part> <tp:taxon-name-part taxon-name-part-type="species">willdenowii</tp:taxon-name-part></tp:taxon-name><comment> G. Don, Gen. Hist. 4: 359. 1838. Type. A renaming of illegitimate <tp:taxon-name><tp:taxon-name-part taxon-name-part-type="genus">Heliotropium</tp:taxon-name-part> <tp:taxon-name-part taxon-name-part-type="species">canescens</tp:taxon-name-part></tp:taxon-name> Lehm.</comment></tp:nomenclature-citation><tp:nomenclature-citation><tp:taxon-name><tp:taxon-name-part taxon-name-part-type="genus">Heliotropium</tp:taxon-name-part> <tp:taxon-name-part taxon-name-part-type="species">rigidulum</tp:taxon-name-part></tp:taxon-name><comment> DC., Prodr. 9: 543. 1845.</comment></tp:nomenclature-citation><tp:nomenclature-citation><tp:taxon-name><tp:taxon-name-part taxon-name-part-type="genus">Euploca</tp:taxon-name-part>
            <tp:taxon-name-part taxon-name-part-type="species">procumbens</tp:taxon-name-part>
          </tp:taxon-name><comment>Type. Mexico. near Matamoros, July 1831, <italic>Berlandier pl. exs. 234</italic> (holotype G-DC n.v.; isotypes <named-content xmlns:xlink="http://www.w3.org/1999/xlink" content-type="dwc:institutional_code" xlink:type="simple">BM</named-content> n.v., <named-content xmlns:xlink="http://www.w3.org/1999/xlink" content-type="dwc:institutional_code" xlink:type="simple">BP</named-content> n.v., F n.v. [scan!], G-DC n.v., <named-content xmlns:xlink="http://www.w3.org/1999/xlink" content-type="dwc:institutional_code" xlink:type="simple">LE</named-content> n.v., P! [2 sheets, scans!], W n.v.).</comment></tp:nomenclature-citation><tp:nomenclature-citation><tp:taxon-name><tp:taxon-name-part taxon-name-part-type="genus">Heliotropium</tp:taxon-name-part> <tp:taxon-name-part taxon-name-part-type="species">houstonii</tp:taxon-name-part></tp:taxon-name><comment> DC., Prodr. 9: 549. 1845; nom. illeg. renaming of <tp:taxon-name><tp:taxon-name-part taxon-name-part-type="genus">Heliotropium</tp:taxon-name-part> <tp:taxon-name-part taxon-name-part-type="species">procumbens</tp:taxon-name-part></tp:taxon-name> Mill.<!--PageBreak--> Type. Based on <tp:taxon-name><tp:taxon-name-part taxon-name-part-type="genus">Heliotropium</tp:taxon-name-part> <tp:taxon-name-part taxon-name-part-type="species">procumbens</tp:taxon-name-part></tp:taxon-name> Mill.</comment></tp:nomenclature-citation><tp:nomenclature-citation><tp:taxon-name><tp:taxon-name-part taxon-name-part-type="genus">Schleidenia</tp:taxon-name-part> <tp:taxon-name-part taxon-name-part-type="species">elliptica</tp:taxon-name-part></tp:taxon-name><comment> Fresen., Fl. Bras. 8(1): 42. 1857.</comment></tp:nomenclature-citation><tp:nomenclature-citation><tp:taxon-name><tp:taxon-name-part taxon-name-part-type="genus">Euploca</tp:taxon-name-part>
            <tp:taxon-name-part taxon-name-part-type="species">procumbens</tp:taxon-name-part>
          </tp:taxon-name><comment>Type. Brazil. Minas Gerais: near Salvado, Aug 1819, <italic>Martius s.n.</italic> (lectotype, designated by <xref ref-type="bibr" rid="B15">Förther 1998</xref>, pg. 235: M n.v.; isotype M n.v.).</comment></tp:nomenclature-citation><tp:nomenclature-citation><tp:taxon-name><tp:taxon-name-part taxon-name-part-type="genus">Schleidenia</tp:taxon-name-part> <tp:taxon-name-part taxon-name-part-type="species">longepetiolata</tp:taxon-name-part></tp:taxon-name><comment> Fresen., Fl. Bras. 8(1): 42. 1857.</comment></tp:nomenclature-citation><tp:nomenclature-citation><tp:taxon-name><tp:taxon-name-part taxon-name-part-type="genus">Euploca</tp:taxon-name-part>
            <tp:taxon-name-part taxon-name-part-type="species">procumbens</tp:taxon-name-part>
          </tp:taxon-name><comment>Type. Brazil. Goyaz: Rio Maranhao, <italic>Pohl 2352</italic> and <italic>2384</italic> (sic! distributed as 1593) (lectotype, designated by <xref ref-type="bibr" rid="B15">Förther 1998</xref>, pg. 236: W n.v. [photo F-31909, <named-content xmlns:xlink="http://www.w3.org/1999/xlink" content-type="dwc:institutional_code" xlink:type="simple">GH</named-content>, <named-content xmlns:xlink="http://www.w3.org/1999/xlink" content-type="dwc:institutional_code" xlink:type="simple">US</named-content>]; isotypes F n.v. [scan!; photo F-57726], K! [scan!], W n.v.).</comment></tp:nomenclature-citation><tp:nomenclature-citation><tp:taxon-name><tp:taxon-name-part taxon-name-part-type="genus">Schleidenia</tp:taxon-name-part> <tp:taxon-name-part taxon-name-part-type="species">inundata</tp:taxon-name-part></tp:taxon-name><comment> (Sw.) Fresen., Fl. Bras. 8(1): 43. 1857. Type. Based on <tp:taxon-name><tp:taxon-name-part taxon-name-part-type="genus">Heliotropium</tp:taxon-name-part> <tp:taxon-name-part taxon-name-part-type="species">inundatum</tp:taxon-name-part></tp:taxon-name> Sw.</comment></tp:nomenclature-citation><tp:nomenclature-citation><tp:taxon-name><tp:taxon-name-part taxon-name-part-type="genus">Schleidenia</tp:taxon-name-part> <tp:taxon-name-part taxon-name-part-type="species">leptostachya</tp:taxon-name-part></tp:taxon-name><comment> Fresen., Fl. Bras. 8(1): 43. 1857.</comment></tp:nomenclature-citation><tp:nomenclature-citation><tp:taxon-name><tp:taxon-name-part taxon-name-part-type="genus">Euploca</tp:taxon-name-part>
            <tp:taxon-name-part taxon-name-part-type="species">procumbens</tp:taxon-name-part>
          </tp:taxon-name><comment>Syntype: Brazil. Bahia: <italic>Blanchet 3610</italic> (G n.v., <named-content xmlns:xlink="http://www.w3.org/1999/xlink" content-type="dwc:institutional_code" xlink:type="simple">GH</named-content> n.v. [fragments, scan!], <named-content xmlns:xlink="http://www.w3.org/1999/xlink" content-type="dwc:institutional_code" xlink:type="simple">NY</named-content>!, P! [3 sheets, scans!]). Type. Brazil. Bahia: near Joazeiro, Apr 1819, <italic>Martius s.n.</italic> (lectotype, designated by <xref ref-type="bibr" rid="B15">Förther 1998</xref>, pg. 235: M [photo F-20310, <named-content xmlns:xlink="http://www.w3.org/1999/xlink" content-type="dwc:institutional_code" xlink:type="simple">NY</named-content>, <named-content xmlns:xlink="http://www.w3.org/1999/xlink" content-type="dwc:institutional_code" xlink:type="simple">GH</named-content>]; isotypes <named-content xmlns:xlink="http://www.w3.org/1999/xlink" content-type="dwc:institutional_code" xlink:type="simple">FI</named-content>-W!, <named-content xmlns:xlink="http://www.w3.org/1999/xlink" content-type="dwc:institutional_code" xlink:type="simple">GH</named-content> [fragment], M [2 sheets]).</comment></tp:nomenclature-citation><tp:nomenclature-citation><tp:taxon-name><tp:taxon-name-part taxon-name-part-type="genus">Heliotropium</tp:taxon-name-part> <tp:taxon-name-part taxon-name-part-type="species">ellipticum</tp:taxon-name-part></tp:taxon-name><comment> (Fresen.) Gürke, in Engler and Prantl, Nat. Pflanzenfam.. 4(3a): 97. 1893. Type. Based on <tp:taxon-name><tp:taxon-name-part taxon-name-part-type="genus">Schleidenia</tp:taxon-name-part> <tp:taxon-name-part taxon-name-part-type="species">elliptica</tp:taxon-name-part></tp:taxon-name> Fresen.</comment></tp:nomenclature-citation><tp:nomenclature-citation><tp:taxon-name><tp:taxon-name-part taxon-name-part-type="genus">Heliotropium</tp:taxon-name-part> <tp:taxon-name-part taxon-name-part-type="species">leptostachyum</tp:taxon-name-part></tp:taxon-name><comment> (Fresen.) Gürke, in Engler and Prantl, Nat. Pflanzenfam. 4(3a): 97. 1893. Type. Based on <tp:taxon-name><tp:taxon-name-part taxon-name-part-type="genus">Schleidenia</tp:taxon-name-part> <tp:taxon-name-part taxon-name-part-type="species">leptostachya</tp:taxon-name-part></tp:taxon-name> Fresen.</comment></tp:nomenclature-citation><tp:nomenclature-citation><tp:taxon-name><tp:taxon-name-part taxon-name-part-type="genus">Heliotropium</tp:taxon-name-part> <tp:taxon-name-part taxon-name-part-type="species">longepetiolatum</tp:taxon-name-part></tp:taxon-name><comment> (Fresen.) Gürke, in Engler and Prantl, Nat. Pflanzenfam. 4(3a): 97. 1893. Type. Based on <tp:taxon-name><tp:taxon-name-part taxon-name-part-type="genus">Schleidenia</tp:taxon-name-part> <tp:taxon-name-part taxon-name-part-type="species">longepetiolata</tp:taxon-name-part></tp:taxon-name> Fresen.</comment></tp:nomenclature-citation><tp:nomenclature-citation><tp:taxon-name><tp:taxon-name-part taxon-name-part-type="genus">Heliotropium</tp:taxon-name-part> <tp:taxon-name-part taxon-name-part-type="species">bridgesii</tp:taxon-name-part></tp:taxon-name><comment> Rusby, Mem. Torrey Bot. Club 4: 224. 1895.</comment></tp:nomenclature-citation><tp:nomenclature-citation><tp:taxon-name><tp:taxon-name-part taxon-name-part-type="genus">Euploca</tp:taxon-name-part>
            <tp:taxon-name-part taxon-name-part-type="species">procumbens</tp:taxon-name-part>
          </tp:taxon-name><comment>Type. Bolivia. Cochabamba, 1891, <italic>Bang 950</italic> (holotype <named-content xmlns:xlink="http://www.w3.org/1999/xlink" content-type="dwc:institutional_code" xlink:type="simple">NY</named-content>!; isotypes B †, <named-content xmlns:xlink="http://www.w3.org/1999/xlink" content-type="dwc:institutional_code" xlink:type="simple">BM</named-content> n.v., <named-content xmlns:xlink="http://www.w3.org/1999/xlink" content-type="dwc:institutional_code" xlink:type="simple">GH</named-content> n.v., K n.v., <named-content xmlns:xlink="http://www.w3.org/1999/xlink" content-type="dwc:institutional_code" xlink:type="simple">LE</named-content> n.v., M n.v., <named-content xmlns:xlink="http://www.w3.org/1999/xlink" content-type="dwc:institutional_code" xlink:type="simple">MO</named-content> n.v. [scan!], <named-content xmlns:xlink="http://www.w3.org/1999/xlink" content-type="dwc:institutional_code" xlink:type="simple">NY</named-content>!, <named-content xmlns:xlink="http://www.w3.org/1999/xlink" content-type="dwc:institutional_code" xlink:type="simple">US</named-content>! [2 sheets], W n.v.).</comment></tp:nomenclature-citation><tp:nomenclature-citation><tp:taxon-name><tp:taxon-name-part taxon-name-part-type="genus">Heliotropium</tp:taxon-name-part> <tp:taxon-name-part taxon-name-part-type="species">riparium</tp:taxon-name-part></tp:taxon-name><comment> Chodat, Bull. Herb. Boiss., sér. 2, 2: 817. 1902; nom. illeg. non Mart. ex <xref ref-type="bibr" rid="B7">Colla 1835</xref>.</comment></tp:nomenclature-citation><tp:nomenclature-citation><tp:taxon-name><tp:taxon-name-part taxon-name-part-type="genus">Euploca</tp:taxon-name-part>
            <tp:taxon-name-part taxon-name-part-type="species">procumbens</tp:taxon-name-part>
          </tp:taxon-name><comment>Type. Paraguay. “ad ripam lacus Ypacaray”, <italic>Hassler 3893</italic> (holotype G!; isotype P§</comment></tp:nomenclature-citation></tp:nomenclature-citation-list></tp:nomenclature><tp:treatment-sec sec-type="Type"><title>Type.</title><p>Based on <italic><tp:taxon-name><tp:taxon-name-part taxon-name-part-type="genus">Heliotropium</tp:taxon-name-part> <tp:taxon-name-part taxon-name-part-type="species">procumbens</tp:taxon-name-part></tp:taxon-name></italic> Mill.</p></tp:treatment-sec><tp:treatment-sec sec-type="Description"><title>Description.</title><p>Annual herbs up to 50 cm long, usually cinereous; stems erect or decumbent, sericeous, trichomes appressed. Leaves: petiole slender, 0.4–2.4 cm long; lamina elliptic, obovate or broadly oblanceolate, 1–6 × 0.3–2 cm, apex acute, mucronate, base attenuate, margin entire, both surfaces sericeous. Inflorescences terminal or axillary, peduncle 1–3 cm long, slender scorpioid cymes, mostly geminate or ternate, bractless, up to 10 cm long, sericeous. Flower subsessile: calyx deeply lobed, lobes unequal, lanceolate to linear, about 2/3 as long as corolla tube; corolla white, tube 1–1.4 mm long, throat yellow, lobes spreading ovate with rounded sinus, &lt; 0.5 mm long; stamens subsessile, anthers ovate with a small apical appendage, free; ovary about 0.3 mm diam., style lacking; stigma sessile forming with the ovary a blunt cone. Fruit: depressed-globose, 4-lobed, strigose; nutlets up to 1 mm long.</p><!--PageBreak--></tp:treatment-sec><tp:treatment-sec sec-type="Distribution"><title>Distribution.</title><p>Venezuela (Amazonas, Bolívar, Delta Amacuro), Guyana, Brazil (Pará, Roraima); also West Indies and from Southern United States to Argentina.</p></tp:treatment-sec><tp:treatment-sec sec-type="Selected specimens studied"><title>Selected specimens studied.</title><p>
            <bold>Guyana</bold>. s.l., <italic>Appun 1762</italic> (K); 1839, <italic>Rob. Schomburgk 1024</italic> (K); <italic>Schomburgk 1026</italic> (K); Upper Takutu-Upper Essequibo, NW Kanuku Mtns, near Nappi Village, 13 Feb 1993, <italic>Hoffman 3743</italic> (<named-content xmlns:xlink="http://www.w3.org/1999/xlink" content-type="dwc:institutional_code" xlink:type="simple">BRG</named-content>, F, L, <named-content xmlns:xlink="http://www.w3.org/1999/xlink" content-type="dwc:institutional_code" xlink:type="simple">US</named-content>).</p></tp:treatment-sec><tp:treatment-sec sec-type="Note"><title>Note.</title><p>
            <xref ref-type="bibr" rid="B15">Förther (1998</xref>: 200) placed <italic><tp:taxon-name><tp:taxon-name-part taxon-name-part-type="genus">Heliotropium</tp:taxon-name-part> <tp:taxon-name-part taxon-name-part-type="species">humboltianum</tp:taxon-name-part></tp:taxon-name></italic> Roem. &amp; Schult. 1819 in the synonymy of <italic><tp:taxon-name><tp:taxon-name-part taxon-name-part-type="genus">Heliotropium</tp:taxon-name-part> <tp:taxon-name-part taxon-name-part-type="species">procumbens</tp:taxon-name-part></tp:taxon-name></italic>. He designated as the lectotype <italic>Humboldt and Bonpland [1202</italic>]. <italic>Humboldt 1202</italic> is the type of <italic><tp:taxon-name><tp:taxon-name-part taxon-name-part-type="genus">Heliotropium</tp:taxon-name-part> <tp:taxon-name-part taxon-name-part-type="species">filiforme</tp:taxon-name-part></tp:taxon-name></italic> (see above under <italic><tp:taxon-name><tp:taxon-name-part taxon-name-part-type="genus">Euploca</tp:taxon-name-part> <tp:taxon-name-part taxon-name-part-type="species">filiformis</tp:taxon-name-part></tp:taxon-name></italic>).</p></tp:treatment-sec><ref-list><ref id="B24"><mixed-citation xmlns:xlink="http://www.w3.org/1999/xlink" xlink:type="simple">
          <person-group><name name-style="western"><surname>Howard</surname><given-names>RA</given-names></name></person-group> (<year>1989</year>) <article-title><tp:taxon-name><tp:taxon-name-part taxon-name-part-type="family">Boraginaceae</tp:taxon-name-part></tp:taxon-name>.</article-title> <source>Flora of the Lesser Antilles</source> <volume>6</volume>(<issue>3</issue>): <fpage>188</fpage>–<lpage>211</lpage>.</mixed-citation></ref><ref id="B15"><mixed-citation xmlns:xlink="http://www.w3.org/1999/xlink" xlink:type="simple">
          <person-group><name name-style="western"><surname>Förther</surname><given-names>H</given-names></name></person-group> (<year>1998</year>) <article-title>Die infragenerische Gliederung der Gattung <italic><tp:taxon-name><tp:taxon-name-part taxon-name-part-type="genus">Heliotropium</tp:taxon-name-part></tp:taxon-name></italic> L. und ihre Stellung innerhalb der subfam. Heliotropioidea (Schrad.) Arn. (<tp:taxon-name><tp:taxon-name-part taxon-name-part-type="family">Boraginaceae</tp:taxon-name-part></tp:taxon-name>).</article-title> <source>Sendtnera</source> <volume>5</volume>: <fpage>35</fpage>–<lpage>241</lpage>. <ext-link xlink:type="simple" ext-link-type="uri" xlink:href="http://www.biodiversitylibrary.org/item/52056#page/1/mode/2up">http://www.biodiversitylibrary.org/item/52056#page/1/mode/2up</ext-link></mixed-citation></ref><ref id="B48"><mixed-citation xmlns:xlink="http://www.w3.org/1999/xlink" xlink:type="simple">
          <person-group><name name-style="western"><surname>Moench</surname><given-names>C</given-names></name></person-group> (<year>1794</year>) <chapter-title><tp:taxon-name><tp:taxon-name-part taxon-name-part-type="genus">Heliotropium</tp:taxon-name-part></tp:taxon-name></chapter-title>. <source>Methodus Plantas Horti Botanici et Agri Marburgensis</source> <volume>vol. 2</volume>. <publisher-name>Academy Library</publisher-name>, <publisher-loc>Marburg</publisher-loc>, <lpage>415</lpage>.</mixed-citation></ref><ref id="B7"><mixed-citation xmlns:xlink="http://www.w3.org/1999/xlink" xlink:type="simple">
          <person-group><name name-style="western"><surname>Colla</surname><given-names>LA</given-names></name></person-group> (<year>1835</year>) <source>Herbarium Pedemontanum</source>, <volume>Vol. 4</volume>. <publisher-name>Typis Regiis</publisher-name>, <publisher-loc>Turin</publisher-loc>, <fpage>1</fpage>–<lpage>592</lpage>. <ext-link xlink:type="simple" ext-link-type="uri" xlink:href="http://bibdigital.rjb.csic.es/ing/Libro.php?Libro=5587">http://bibdigital.rjb.csic.es/ing/Libro.php?Libro=5587</ext-link></mixed-citation></ref></ref-list></tp:taxon-treatment>
