# Supplementary material for: Two new combinations in Euploca Nutt. (Heliotropiaceae, Boraginales) and a conspectus of the species of the Guiana Shield area
Source: PhytoKeys. 2016 Feb 25;(61):101–24. doi: 10.3897/phytokeys.61.6260 (PMC4816986; doi:10.3897/phytokeys.61.6260)
Supplement: XML Treatment for Messerschmidia incana [file phytokeys.61.6260-treatment10.xml]

<!DOCTYPE tp:taxon-treatment
  PUBLIC "-//TaxonX//DTD Taxonomic Treatment Publishing DTD v0 20100105//EN" "tax-treatment-NSO.dtd">
<tp:taxon-treatment xmlns:tp="http://www.plazi.org/taxpub"><tp:treatment-meta><kwd-group><label>Taxon classification</label><kwd><named-content content-type="kingdom">Plantae</named-content></kwd><kwd><named-content content-type="order">Boraginales</named-content></kwd><kwd><named-content content-type="family">Heliotropiaceae</named-content></kwd></kwd-group><mixed-citation publication-type="journal"><person-group><name><surname>Feuillet</surname><given-names>Christian</given-names></name></person-group><article-title>Two new combinations in <italic><tp:taxon-name><tp:taxon-name-part taxon-name-part-type="genus">Euploca</tp:taxon-name-part></tp:taxon-name></italic> Nutt. (<tp:taxon-name><tp:taxon-name-part taxon-name-part-type="family">Heliotropiaceae</tp:taxon-name-part></tp:taxon-name>, <tp:taxon-name><tp:taxon-name-part taxon-name-part-type="order">Boraginales</tp:taxon-name-part></tp:taxon-name>) and a conspectus of the species of the Guiana Shield area</article-title><source>PhytoKeys</source><day>25</day><month>2</month><year>2016</year><volume>2016</volume><issue>61</issue><fpage>101</fpage><lpage>124</lpage><pub-id pub-id-type="doi">10.3897/phytokeys.61.6260</pub-id></mixed-citation></tp:treatment-meta><tp:nomenclature><tp:taxon-name><tp:taxon-name-part taxon-name-part-type="genus">Messerschmidia</tp:taxon-name-part>
              <tp:taxon-name-part taxon-name-part-type="species">incana</tp:taxon-name-part>
            </tp:taxon-name><tp:taxon-authority>G. Mey. 1818</tp:taxon-authority><tp:taxon-status xmlns:xlink="http://www.w3.org/1999/xlink" xlink:type="simple">nom. inval.</tp:taxon-status><tp:nomenclature-citation-list><tp:nomenclature-citation><tp:taxon-name><tp:taxon-name-part taxon-name-part-type="genus">Messerschmidia</tp:taxon-name-part> <tp:taxon-name-part taxon-name-part-type="species">incana</tp:taxon-name-part></tp:taxon-name><comment> G. Mey., Prim. Fl. Esseq. 92. 1818, nom. inval.</comment></tp:nomenclature-citation></tp:nomenclature-citation-list></tp:nomenclature><tp:treatment-sec sec-type="Type"><title>Type.</title><p>not designated; no original material found.</p></tp:treatment-sec><tp:treatment-sec sec-type="Note"><title>Note.</title><p>The only species known from the Guianas that would agree with Meyer’s description is <italic><tp:taxon-name><tp:taxon-name-part taxon-name-part-type="genus">Euploca</tp:taxon-name-part> <tp:taxon-name-part taxon-name-part-type="species">humilis</tp:taxon-name-part></tp:taxon-name></italic>. <xref ref-type="bibr" rid="B15">Förther (1998</xref>: 238) lists <italic><tp:taxon-name><tp:taxon-name-part taxon-name-part-type="genus">Messerschmidia</tp:taxon-name-part> <tp:taxon-name-part taxon-name-part-type="species">incana</tp:taxon-name-part></tp:taxon-name></italic> as a synonym of <italic><tp:taxon-name><tp:taxon-name-part taxon-name-part-type="genus">Heliotropium</tp:taxon-name-part> <tp:taxon-name-part taxon-name-part-type="species">ternatum</tp:taxon-name-part></tp:taxon-name></italic> [=<italic><tp:taxon-name><tp:taxon-name-part taxon-name-part-type="genus">Euploca</tp:taxon-name-part> <tp:taxon-name-part taxon-name-part-type="species">humilis</tp:taxon-name-part></tp:taxon-name></italic>] with a question mark, but Meyer placed a synonym in the protolog of his new species, <italic><tp:taxon-name><tp:taxon-name-part taxon-name-part-type="genus">Tournefortia</tp:taxon-name-part> <tp:taxon-name-part taxon-name-part-type="species">sessilifolia</tp:taxon-name-part></tp:taxon-name></italic> Poir. (1804: 360), a species described from Argentina. Because <italic><tp:taxon-name><tp:taxon-name-part taxon-name-part-type="species">sessilifolia</tp:taxon-name-part></tp:taxon-name></italic> was available in <italic><tp:taxon-name><tp:taxon-name-part taxon-name-part-type="genus">Messerschmidia</tp:taxon-name-part></tp:taxon-name></italic>, it should have been used as the epithet. Therefore the name by Meyer is not validly published.</p></tp:treatment-sec><ref-list><ref id="B15"><mixed-citation xmlns:xlink="http://www.w3.org/1999/xlink" xlink:type="simple">
          <person-group><name name-style="western"><surname>Förther</surname><given-names>H</given-names></name></person-group> (<year>1998</year>) <article-title>Die infragenerische Gliederung der Gattung <italic><tp:taxon-name><tp:taxon-name-part taxon-name-part-type="genus">Heliotropium</tp:taxon-name-part></tp:taxon-name></italic> L. und ihre Stellung innerhalb der subfam. Heliotropioidea (Schrad.) Arn. (<tp:taxon-name><tp:taxon-name-part taxon-name-part-type="family">Boraginaceae</tp:taxon-name-part></tp:taxon-name>).</article-title> <source>Sendtnera</source> <volume>5</volume>: <fpage>35</fpage>–<lpage>241</lpage>. <ext-link xlink:type="simple" ext-link-type="uri" xlink:href="http://www.biodiversitylibrary.org/item/52056#page/1/mode/2up">http://www.biodiversitylibrary.org/item/52056#page/1/mode/2up</ext-link></mixed-citation></ref></ref-list></tp:taxon-treatment>
